# Supplementary material for: (Z)-2-[(2-Hydr­oxy-1-naphth­yl)methyl­eneamino]benzonitrile
Source: Acta Crystallogr Sect E Struct Rep Online. 2009 Jun 27;65(Pt 7):o1700. doi: 10.1107/S1600536809023708 (PMC2969194; doi:10.1107/S1600536809023708)
Supplement: Supplementary file 1 [file e-65-o1700-sup1.cif]

##############################################################################
###                                                                        ###
###        Electronic paper (Acta Crystallographica Section E)             ###
###                                                                        ###
##############################################################################
#                                                                            #
# This CIF contains the data in a paper accepted for publication in Acta     #
# Crystallographica Section E. It conforms to the requirements of Notes      #
# for Authors for Section E, and has been peer reviewed under the auspices   #
# of the IUCr Commission on Journals.                                        #
#                                                                            #
# Full details of the Crystallographic Information File format               #
# are given in the paper "The Crystallographic Information File (CIF):       #
# a New Standard Archive File for Crystallography" by S. R. Hall, F. H.      #
# Allen and I. D. Brown [Acta Cryst. (1991), A47, 655-685].                  #
#                                                                            #
# The current version of the core CIF dictionary is obtainable from          #
# ftp://ftp.iucr.org/pub/cif_core.dic. The current version number is 2.4.    #
#                                                                            #
# Software is freely available for graphical display of the structure(s) in  #
# this CIF.  For information consult the CIF home page http://www.iucr.org/  #
# cif/home.html                                                              #
#                                                                            #
# This file may be used for bona fide research purposes within the           #
# scientific community so long as proper attribution is given to the journal # 
# article from which it was obtained.                                        #
#                                                                            #
##############################################################################
                                             
data_I
_audit_creation_method     SHELXL-97
_chemical_name_systematic
;
(<i>Z</i>)-2-[(2-Hydroxy-1-naphthyl)methyleneamino]benzonitrile
;
_chemical_name_common     ?
_chemical_formula_moiety     'C18 H12 N2 O'
_chemical_formula_sum     'C18 H12 N2 O'
_chemical_formula_iupac     'C18 H12 N2 O'
_chemical_formula_weight     272.30
_chemical_melting_point     ?
_symmetry_cell_setting     monoclinic
_symmetry_space_group_name_H-M     'P 21/c'
_symmetry_space_group_name_Hall     '-P 2ybc'
loop_
    _symmetry_equiv_pos_as_xyz
    'x, y, z'
    '-x, y+1/2, -z+1/2'
    '-x, -y, -z'
    'x, -y-1/2, z-1/2'
_cell_length_a     13.4640(13)
_cell_length_b     7.4450(6)
_cell_length_c     15.4090(11)
_cell_angle_alpha     90.00
_cell_angle_beta     116.660(6)
_cell_angle_gamma     90.00
_cell_volume     1380.4(2)
_cell_formula_units_Z     4
_cell_measurement_reflns_used     2198
_cell_measurement_theta_min     2.6688
_cell_measurement_theta_max     27.4642
_cell_measurement_temperature     293(2)
_exptl_crystal_description     Block
_exptl_crystal_colour     'pale yellow'
_exptl_crystal_size_max     0.2000
_exptl_crystal_size_mid     0.2000
_exptl_crystal_size_min     0.2000
_exptl_crystal_density_diffrn     1.310
_exptl_crystal_density_meas     ?
_exptl_crystal_density_method     'not measured'
_exptl_crystal_F_000     568
_exptl_absorpt_coefficient_mu     0.083
_exptl_absorpt_correction_type     multi-scan
_exptl_absorpt_process_details     '(CrystalClear; Rigaku, 2005)'
_exptl_absorpt_correction_T_min     0.973
_exptl_absorpt_correction_T_max     0.979
_exptl_special_details
;
;
_diffrn_ambient_temperature     293(2)
_diffrn_radiation_type     MoK\a
_diffrn_radiation_wavelength     0.71073
_diffrn_radiation_source     'fine-focus sealed tube'
_diffrn_radiation_monochromator     graphite
_diffrn_measurement_device_type     'Rigaku SCXmini'
_diffrn_measurement_method     \w
_diffrn_detector_area_resol_mean     13.6612
_diffrn_reflns_number     12133
_diffrn_reflns_av_R_equivalents     0.0555
_diffrn_reflns_av_sigmaI/netI     0.0400
_diffrn_reflns_theta_min     2.96
_diffrn_reflns_theta_max     26.00
_diffrn_reflns_theta_full     26.00
_diffrn_measured_fraction_theta_max     0.999
_diffrn_measured_fraction_theta_full     0.999
_diffrn_reflns_limit_h_min     -16
_diffrn_reflns_limit_h_max     16
_diffrn_reflns_limit_k_min     -9
_diffrn_reflns_limit_k_max     9
_diffrn_reflns_limit_l_min     -18
_diffrn_reflns_limit_l_max     18
_diffrn_standards_number     0
_diffrn_standards_interval_count     ?
_diffrn_standards_interval_time     ?
_diffrn_standards_decay_%     ?
_refine_special_details
;
;
_reflns_number_total     2706
_reflns_number_gt     1803
_reflns_threshold_expression     I>2\s(I)
_refine_ls_structure_factor_coef     Fsqd
_refine_ls_matrix_type     full
_refine_ls_R_factor_all     0.1048
_refine_ls_R_factor_gt     0.0658
_refine_ls_wR_factor_gt     0.1407
_refine_ls_wR_factor_ref     0.1588
_refine_ls_goodness_of_fit_ref     1.102
_refine_ls_restrained_S_all     1.102
_refine_ls_number_reflns     2706
_refine_ls_number_parameters     190
_refine_ls_number_restraints     0
_refine_ls_number_constraints     0
_refine_ls_hydrogen_treatment     constr
_refine_ls_weighting_scheme     calc
_refine_ls_weighting_details
         'calc w=1/[\s^2^(Fo^2^)+(0.0672P)^2^+0.1372P] where P=(Fo^2^+2Fc^2^)/3'
_atom_sites_solution_hydrogens     geom
_atom_sites_solution_primary     direct
_atom_sites_solution_secondary     difmap
_refine_ls_shift/su_max     0.000
_refine_ls_shift/su_mean     0.000
_refine_diff_density_max     0.203
_refine_diff_density_min     -0.177
_refine_ls_extinction_method     none
_refine_ls_extinction_coef     ?
loop_
    _atom_type_symbol
    _atom_type_description
    _atom_type_scat_dispersion_real
    _atom_type_scat_dispersion_imag
    _atom_type_scat_source
    'C' 'C' 0.0033 0.0016
                         'International Tables Vol C Tables 4.2.6.8 and 6.1.1.4'
    'H' 'H' 0.0000 0.0000
                         'International Tables Vol C Tables 4.2.6.8 and 6.1.1.4'
    'N' 'N' 0.0061 0.0033
                         'International Tables Vol C Tables 4.2.6.8 and 6.1.1.4'
    'O' 'O' 0.0106 0.0060
                         'International Tables Vol C Tables 4.2.6.8 and 6.1.1.4'
_computing_data_collection     'CrystalClear (Rigaku, 2005)'
_computing_cell_refinement     'CrystalClear (Rigaku, 2005)'
_computing_data_reduction     'CrystalClear (Rigaku, 2005)'
_computing_structure_solution     'SHELXS97 (Sheldrick, 2008)'
_computing_structure_refinement     'SHELXL97 (Sheldrick, 2008)'
_computing_molecular_graphics     'SHELXTL (Sheldrick, 2008)'
_computing_publication_material     'SHELXL97 (Sheldrick, 2008)'
loop_
    _atom_site_type_symbol
    _atom_site_label
    _atom_site_fract_x
    _atom_site_fract_y
    _atom_site_fract_z
    _atom_site_U_iso_or_equiv
    _atom_site_adp_type
    _atom_site_calc_flag
    _atom_site_refinement_flags
    _atom_site_occupancy
    _atom_site_disorder_assembly
    _atom_site_disorder_group
    O O1 0.22890(15) 0.5907(3) -0.07648(12) 0.0792(6) Uani d . 1 . .
    H H1A 0.1718 0.6436 -0.0852 0.119 Uiso calc R 1 . .
    N N1 0.07487(14) 0.7038(2) -0.03712(12) 0.0490(5) Uani d . 1 . .
    N N2 0.0188(2) 0.7966(4) -0.27347(16) 0.0894(8) Uani d . 1 . .
    C C1 0.24373(17) 0.5812(3) 0.08450(16) 0.0465(5) Uani d . 1 . .
    C C11 0.13677(17) 0.6610(3) 0.05282(16) 0.0459(5) Uani d . 1 . .
    H H11A 0.1105 0.6831 0.0983 0.055 Uiso calc R 1 . .
    C C12 -0.03185(17) 0.7809(3) -0.07090(15) 0.0439(5) Uani d . 1 . .
    C C13 -0.08320(18) 0.8360(3) -0.16755(16) 0.0500(6) Uani d . 1 . .
    C C10 0.30954(17) 0.5267(3) 0.18411(16) 0.0477(6) Uani d . 1 . .
    C C6 0.4729(2) 0.3710(3) 0.3064(2) 0.0674(7) Uani d . 1 . .
    H H6A 0.5381 0.3068 0.3228 0.081 Uiso calc R 1 . .
    C C5 0.41020(19) 0.4302(3) 0.21022(18) 0.0550(6) Uani d . 1 . .
    C C9 0.2793(2) 0.5638(3) 0.25909(17) 0.0582(6) Uani d . 1 . .
    H H9A 0.2150 0.6290 0.2451 0.070 Uiso calc R 1 . .
    C C2 0.2839(2) 0.5440(3) 0.01600(18) 0.0569(6) Uani d . 1 . .
    C C17 -0.08801(19) 0.8058(3) -0.01468(16) 0.0528(6) Uani d . 1 . .
    H H17A -0.0552 0.7709 0.0502 0.063 Uiso calc R 1 . .
    C C16 -0.1922(2) 0.8823(3) -0.05539(18) 0.0579(6) Uani d . 1 . .
    H H16A -0.2292 0.8983 -0.0175 0.069 Uiso calc R 1 . .
    C C14 -0.1883(2) 0.9135(3) -0.20763(18) 0.0596(7) Uani d . 1 . .
    H H14A -0.2216 0.9502 -0.2722 0.072 Uiso calc R 1 . .
    C C15 -0.2426(2) 0.9355(3) -0.15123(19) 0.0605(7) Uani d . 1 . .
    H H15A -0.3133 0.9862 -0.1776 0.073 Uiso calc R 1 . .
    C C4 0.4449(2) 0.3949(3) 0.1372(2) 0.0664(7) Uani d . 1 . .
    H H4A 0.5105 0.3316 0.1537 0.080 Uiso calc R 1 . .
    C C3 0.3859(2) 0.4500(4) 0.0453(2) 0.0684(8) Uani d . 1 . .
    H H3A 0.4121 0.4264 -0.0001 0.082 Uiso calc R 1 . .
    C C18 -0.0262(2) 0.8130(4) -0.22658(17) 0.0624(7) Uani d . 1 . .
    C C8 0.3432(2) 0.5053(4) 0.35194(19) 0.0716(8) Uani d . 1 . .
    H H8A 0.3218 0.5322 0.4001 0.086 Uiso calc R 1 . .
    C C7 0.4394(2) 0.4064(4) 0.3755(2) 0.0749(8) Uani d . 1 . .
    H H7A 0.4808 0.3647 0.4386 0.090 Uiso calc R 1 . .
loop_
    _atom_site_aniso_label
    _atom_site_aniso_U_11
    _atom_site_aniso_U_22
    _atom_site_aniso_U_33
    _atom_site_aniso_U_12
    _atom_site_aniso_U_13
    _atom_site_aniso_U_23
    O1 0.0708(12) 0.1177(17) 0.0570(11) 0.0071(11) 0.0359(10) -0.0072(11)
    N1 0.0484(11) 0.0551(12) 0.0439(11) -0.0048(9) 0.0211(9) -0.0043(9)
    N2 0.0851(17) 0.134(2) 0.0598(15) 0.0022(16) 0.0421(14) 0.0019(14)
    C1 0.0461(12) 0.0447(12) 0.0530(14) -0.0078(10) 0.0259(11) -0.0084(10)
    C11 0.0498(13) 0.0447(12) 0.0473(13) -0.0059(10) 0.0256(11) -0.0057(10)
    C12 0.0428(12) 0.0450(12) 0.0449(12) -0.0070(10) 0.0205(10) -0.0072(10)
    C13 0.0498(13) 0.0542(14) 0.0475(13) -0.0075(11) 0.0232(11) -0.0025(11)
    C10 0.0461(12) 0.0406(12) 0.0559(14) -0.0069(10) 0.0224(11) -0.0025(10)
    C6 0.0505(14) 0.0529(15) 0.083(2) 0.0003(12) 0.0163(15) 0.0074(14)
    C5 0.0471(13) 0.0417(12) 0.0716(17) -0.0036(11) 0.0227(13) -0.0049(12)
    C9 0.0552(14) 0.0652(16) 0.0542(15) 0.0035(12) 0.0244(12) 0.0035(12)
    C2 0.0525(14) 0.0638(16) 0.0570(15) -0.0058(12) 0.0269(12) -0.0093(12)
    C17 0.0563(14) 0.0571(15) 0.0495(13) -0.0069(12) 0.0278(11) -0.0025(11)
    C16 0.0577(15) 0.0566(15) 0.0701(17) -0.0052(12) 0.0383(13) -0.0092(13)
    C14 0.0609(15) 0.0595(15) 0.0537(15) -0.0002(12) 0.0214(13) 0.0031(12)
    C15 0.0502(14) 0.0540(15) 0.0726(18) 0.0010(11) 0.0233(13) -0.0023(13)
    C4 0.0489(14) 0.0572(16) 0.092(2) 0.0015(12) 0.0304(15) -0.0130(14)
    C3 0.0612(16) 0.0731(19) 0.084(2) -0.0025(14) 0.0443(15) -0.0200(15)
    C18 0.0610(15) 0.0807(19) 0.0448(14) -0.0019(14) 0.0231(12) 0.0029(13)
    C8 0.0692(17) 0.085(2) 0.0578(16) 0.0000(16) 0.0261(14) 0.0081(14)
    C7 0.0678(18) 0.0729(19) 0.0686(18) 0.0019(14) 0.0169(15) 0.0185(15)
_geom_special_details
;
;
loop_
    _geom_bond_atom_site_label_1
    _geom_bond_atom_site_label_2
    _geom_bond_site_symmetry_2
    _geom_bond_distance
    _geom_bond_publ_flag
    O1 C2 . 1.324(3) ?
    O1 H1A . 0.8200 ?
    N1 C11 . 1.296(3) ?
    N1 C12 . 1.412(3) ?
    N2 C18 . 1.139(3) ?
    C1 C2 . 1.412(3) ?
    C1 C11 . 1.426(3) ?
    C1 C10 . 1.444(3) ?
    C11 H11A . 0.9300 ?
    C12 C17 . 1.394(3) ?
    C12 C13 . 1.393(3) ?
    C13 C14 . 1.390(3) ?
    C13 C18 . 1.439(3) ?
    C10 C9 . 1.414(3) ?
    C10 C5 . 1.423(3) ?
    C6 C7 . 1.355(4) ?
    C6 C5 . 1.408(3) ?
    C6 H6A . 0.9300 ?
    C5 C4 . 1.423(3) ?
    C9 C8 . 1.368(3) ?
    C9 H9A . 0.9300 ?
    C2 C3 . 1.423(3) ?
    C17 C16 . 1.377(3) ?
    C17 H17A . 0.9300 ?
    C16 C15 . 1.378(3) ?
    C16 H16A . 0.9300 ?
    C14 C15 . 1.374(3) ?
    C14 H14A . 0.9300 ?
    C15 H15A . 0.9300 ?
    C4 C3 . 1.340(4) ?
    C4 H4A . 0.9300 ?
    C3 H3A . 0.9300 ?
    C8 C7 . 1.390(4) ?
    C8 H8A . 0.9300 ?
    C7 H7A . 0.9300 ?
loop_
    _geom_angle_atom_site_label_1
    _geom_angle_atom_site_label_2
    _geom_angle_atom_site_label_3
    _geom_angle_site_symmetry_1
    _geom_angle_site_symmetry_3
    _geom_angle
    _geom_angle_publ_flag
    C2 O1 H1A . . 109.5 ?
    C11 N1 C12 . . 123.63(18) ?
    C2 C1 C11 . . 119.5(2) ?
    C2 C1 C10 . . 118.8(2) ?
    C11 C1 C10 . . 121.64(19) ?
    N1 C11 C1 . . 122.3(2) ?
    N1 C11 H11A . . 118.8 ?
    C1 C11 H11A . . 118.8 ?
    C17 C12 C13 . . 118.5(2) ?
    C17 C12 N1 . . 124.8(2) ?
    C13 C12 N1 . . 116.66(19) ?
    C14 C13 C12 . . 121.0(2) ?
    C14 C13 C18 . . 119.6(2) ?
    C12 C13 C18 . . 119.4(2) ?
    C9 C10 C5 . . 117.0(2) ?
    C9 C10 C1 . . 123.3(2) ?
    C5 C10 C1 . . 119.6(2) ?
    C7 C6 C5 . . 120.9(3) ?
    C7 C6 H6A . . 119.6 ?
    C5 C6 H6A . . 119.6 ?
    C6 C5 C4 . . 121.4(2) ?
    C6 C5 C10 . . 120.0(2) ?
    C4 C5 C10 . . 118.6(2) ?
    C8 C9 C10 . . 121.1(2) ?
    C8 C9 H9A . . 119.5 ?
    C10 C9 H9A . . 119.5 ?
    O1 C2 C1 . . 122.4(2) ?
    O1 C2 C3 . . 117.6(2) ?
    C1 C2 C3 . . 119.9(2) ?
    C16 C17 C12 . . 119.8(2) ?
    C16 C17 H17A . . 120.1 ?
    C12 C17 H17A . . 120.1 ?
    C15 C16 C17 . . 121.3(2) ?
    C15 C16 H16A . . 119.4 ?
    C17 C16 H16A . . 119.4 ?
    C15 C14 C13 . . 119.6(2) ?
    C15 C14 H14A . . 120.2 ?
    C13 C14 H14A . . 120.2 ?
    C14 C15 C16 . . 119.8(2) ?
    C14 C15 H15A . . 120.1 ?
    C16 C15 H15A . . 120.1 ?
    C3 C4 C5 . . 122.0(2) ?
    C3 C4 H4A . . 119.0 ?
    C5 C4 H4A . . 119.0 ?
    C4 C3 C2 . . 121.0(2) ?
    C4 C3 H3A . . 119.5 ?
    C2 C3 H3A . . 119.5 ?
    N2 C18 C13 . . 179.3(3) ?
    C9 C8 C7 . . 121.1(3) ?
    C9 C8 H8A . . 119.4 ?
    C7 C8 H8A . . 119.4 ?
    C6 C7 C8 . . 119.8(3) ?
    C6 C7 H7A . . 120.1 ?
    C8 C7 H7A . . 120.1 ?
loop_
    _geom_hbond_atom_site_label_D
    _geom_hbond_atom_site_label_H
    _geom_hbond_atom_site_label_A
    _geom_hbond_site_symmetry_A
    _geom_hbond_distance_DH
    _geom_hbond_distance_HA
    _geom_hbond_distance_DA
    _geom_hbond_angle_DHA
    _geom_hbond_publ_flag
    O1 H1A N1 . 0.82 1.82 2.551(2) 147.3 yes
data_global
_journal_date_recd_electronic     2009-06-04
_journal_date_accepted     2009-06-20
_journal_name_full     'Acta Crystallographica, Section E'
_journal_year     2009
_journal_volume     65
_journal_issue      7
_journal_page_first     o1700
_journal_page_last     o1700
_journal_paper_category     QO
_journal_coeditor_code     BH2232
_publ_contact_author_name     'Jian-Cheng Zhou*'
_publ_contact_author_address
;
College of Chemistry and Chemical Engineering, Southeast University,
Nanjing 211189, People's Republic of China
;
_publ_contact_author_email     jczhou@seu.edu.cn
_publ_contact_author_fax     86-25-85402606
_publ_contact_author_phone     86-25-85402606
_publ_section_title
;
(<i>Z</i>)-2-[(2-Hydroxy-1-naphthyl)methyleneamino]benzonitrile
;
loop_
    _publ_author_name
    _publ_author_footnote
    _publ_author_address
    "Zhou, Jian-Cheng" .
;
College of Chemistry and Chemical Engineering
Southeast University
Nanjing 211189
People's Republic of China
;
    "Zhang, Chuan-Ming" .
;
College of Chemistry and Chemical Engineering
Southeast University
Nanjing 211189
People's Republic of China
;
    "Li, Nai-Xu" .
;
College of Chemistry and Chemical Engineering
Southeast University
Nanjing 211189
People's Republic of China
;
    "Zhang, Zheng-Yun" .
;
College of Chemistry and Chemical Engineering
Southeast University
Nanjing 211189
People's Republic of China
;
