# Supplementary material for: (Z)-2-[(2-Hydr­oxy-1-naphth­yl)methyl­eneamino]benzonitrile
Source: Acta Crystallogr Sect E Struct Rep Online. 2009 Jun 27;65(Pt 7):o1700. doi: 10.1107/S1600536809023708 (PMC2969194; doi:10.1107/S1600536809023708)
Supplement: Supplementary file 2 [file e-65-o1700-Isup2.hkl]

# 
# h,k,l, Fc-squared, Fo-squared, sigma(Fo-squared) and status flag 
# 
data_I
_shelx_title ' shelxl in P-1                    P21/c' 
_shelx_refln_list_code          4 
_shelx_F_calc_maximum      172.51 
_exptl_crystal_F_000       567.89 
_reflns_d_resolution_high  0.8107 
 
loop_ 
 _symmetry_equiv_pos_as_xyz 
 'x, y, z' 
 '-x, y+1/2, -z+1/2' 
 '-x, -y, -z' 
 'x, -y-1/2, z-1/2' 
 
_cell_length_a    13.4640 
_cell_length_b     7.4450 
_cell_length_c    15.4090 
_cell_angle_alpha  90.000 
_cell_angle_beta  116.660 
_cell_angle_gamma  90.000 
 
_shelx_F_squared_multiplier     1.000 
 
loop_ 
 _refln_index_h 
 _refln_index_k 
 _refln_index_l 
 _refln_F_squared_calc 
 _refln_F_squared_meas 
 _refln_F_squared_sigma 
 _refln_observed_status 
   2   0   0       39.54       25.22      1.42 o 
   3   0   0      219.61      230.61      5.74 o 
   4   0   0     3574.99     3455.70     38.73 o 
   5   0   0      111.24       95.27      4.34 o 
   6   0   0     1316.49     1554.38     32.02 o 
   7   0   0        9.87       15.17      3.28 o 
   8   0   0      101.49      119.89      6.17 o 
   9   0   0       40.03       35.08      4.21 o 
  10   0   0        1.03        0.89      3.14 o 
  11   0   0        9.10        4.88      3.04 o 
  12   0   0        3.19        0.19      2.96 o 
  13   0   0       18.58       13.80      4.38 o 
  14   0   0        2.82       10.76      8.86 o 
   1   1   0       28.61       26.35      0.90 o 
   2   1   0      147.52      154.64      3.23 o 
   3   1   0     3691.19     3466.54     19.49 o 
   4   1   0      630.47      640.83      6.41 o 
   5   1   0      532.21      543.04      6.11 o 
   6   1   0      160.17      205.05      4.65 o 
   7   1   0      361.74      396.53      6.16 o 
   8   1   0       10.38       10.42      2.20 o 
   9   1   0       33.69       34.19      3.41 o 
  10   1   0        4.25        6.00      2.43 o 
  11   1   0       30.28       31.59      4.58 o 
  12   1   0       76.65       69.51      4.57 o 
  13   1   0       45.51       46.74      6.18 o 
  14   1   0        2.70        0.60      3.22 o 
   0   2   0     1911.64     1756.83     19.38 o 
   1   2   0    15213.82    13998.78    236.28 o 
   2   2   0    14723.79    14082.79    194.81 o 
   3   2   0       32.80       31.77      1.97 o 
   4   2   0       27.38       33.87      3.60 o 
   5   2   0       48.96       70.60      3.39 o 
   6   2   0       42.01       36.44      3.37 o 
   7   2   0      110.47      115.54      5.88 o 
   8   2   0        0.24        3.05      2.02 o 
   9   2   0        0.63        0.00      2.41 o 
  10   2   0        2.03        0.71      1.28 o 
  11   2   0        8.13        3.17      1.65 o 
  12   2   0        0.79        4.64      2.48 o 
  13   2   0        0.02        1.62      3.23 o 
  14   2   0        1.91        1.89      3.35 o 
   1   3   0        0.09        2.29      1.48 o 
   2   3   0      265.32      263.04      5.66 o 
   3   3   0     2950.17     3119.34     18.14 o 
   4   3   0     2982.27     3245.18     28.17 o 
   5   3   0        0.11        1.80      1.85 o 
   6   3   0       19.54       23.54      2.85 o 
   7   3   0       48.71       39.92      2.34 o 
   8   3   0       60.09       72.67      5.83 o 
   9   3   0      110.38      100.06      5.02 o 
  10   3   0       22.19       17.24      3.52 o 
  11   3   0        8.38        4.62      2.62 o 
  12   3   0        0.76        1.77      2.42 o 
  13   3   0        0.90        6.05      3.74 o 
  14   3   0        8.15       13.05      5.02 o 
   0   4   0      507.30      509.27      9.29 o 
   1   4   0      181.34      185.93      4.06 o 
   2   4   0        3.06        4.39      1.71 o 
   3   4   0     2686.84     2842.15     24.75 o 
   4   4   0       63.51       54.81      3.30 o 
   5   4   0      139.68      140.05      3.77 o 
   6   4   0       82.29       73.12      4.21 o 
   7   4   0        0.33        1.15      1.50 o 
   8   4   0        0.50        3.36      2.42 o 
   9   4   0       34.38       28.48      4.28 o 
  10   4   0        7.48        9.52      4.01 o 
  11   4   0       13.17       10.53      3.16 o 
  12   4   0        0.03        3.15      3.20 o 
  13   4   0        0.06        4.83      3.27 o 
   1   5   0       46.32       58.34      3.03 o 
   2   5   0        0.11        2.87      1.59 o 
   3   5   0      156.08      155.49      6.37 o 
   4   5   0      280.77      281.94      7.81 o 
   5   5   0       91.14       96.06      3.73 o 
   6   5   0      146.87      144.72      5.45 o 
   7   5   0       50.78       55.75      5.17 o 
   8   5   0       38.79       36.13      3.44 o 
   9   5   0       33.81       32.93      5.91 o 
  10   5   0       68.88       56.43      5.07 o 
  11   5   0        2.45        0.12      5.06 o 
  12   5   0        5.19        8.39      3.51 o 
   0   6   0      100.82      100.26      5.91 o 
   1   6   0      162.50      164.90      6.20 o 
   2   6   0      107.43      108.81      5.84 o 
   3   6   0       35.70       37.00      4.38 o 
   4   6   0      233.37      235.18      5.89 o 
   5   6   0      307.20      294.68      6.01 o 
   6   6   0      110.84      110.05      6.89 o 
   7   6   0       12.59        9.72      3.66 o 
   8   6   0        0.11        2.19      2.23 o 
   9   6   0        0.23        8.09      3.09 o 
  10   6   0        4.30        5.48      2.71 o 
  11   6   0        0.00        9.84      4.60 o 
   1   7   0       53.75       44.70      3.53 o 
   2   7   0       10.93       10.02      2.77 o 
   3   7   0        0.89        1.69      2.06 o 
   4   7   0       17.89       14.66      3.71 o 
   5   7   0        0.56        5.24      3.60 o 
   6   7   0       84.60       86.27     12.21 o 
   7   7   0       85.14       81.36     18.31 o 
   8   7   0        5.30       10.39      2.96 o 
   9   7   0        3.76       10.26      5.20 o 
   0   8   0       86.91       73.68      9.69 o 
   1   8   0       24.36       21.01      3.67 o 
   2   8   0        4.71        5.79      2.51 o 
   3   8   0       13.09        8.86      2.48 o 
   4   8   0        0.00        6.86      3.63 o 
   5   8   0        0.24        5.15      2.89 o 
   6   8   0       94.10       71.29     13.64 o 
   7   8   0        0.89        0.03      2.65 o 
   1   9   0        6.81        6.72      3.75 o 
   2   9   0        3.11        6.00      3.52 o 
 -15   1   1        0.22        0.00      9.99 o 
 -14   1   1        0.07        4.67      2.83 o 
 -13   1   1       18.13       17.61      3.26 o 
 -12   1   1       30.67       20.34      3.66 o 
 -11   1   1       32.38       30.86      3.47 o 
 -10   1   1        5.64        5.53      2.18 o 
  -9   1   1       28.63       31.55      3.23 o 
  -8   1   1      527.76      607.02     12.23 o 
  -7   1   1      422.18      432.95      6.88 o 
  -6   1   1     3621.56     4059.88     25.96 o 
  -5   1   1       22.13       22.27      2.06 o 
  -4   1   1      184.10      159.47      3.36 o 
  -3   1   1     2406.96     2235.16     11.61 o 
  -2   1   1    16833.11    15234.07    288.38 o 
  -1   1   1      261.38      241.64      2.89 o 
   0   1   1     1429.51     1309.81      7.61 o 
   1   1   1     2035.64     1902.96      8.56 o 
   2   1   1     3621.75     3489.92     17.63 o 
   3   1   1      412.71      348.04      5.88 o 
   4   1   1       12.09       15.21      1.71 o 
   5   1   1        5.60        6.34      1.42 o 
   6   1   1      180.48      181.56      3.48 o 
   7   1   1       26.01       29.70      3.09 o 
   8   1   1        5.17        7.61      2.09 o 
   9   1   1       24.96       28.64      3.13 o 
  10   1   1        1.36        0.96      2.13 o 
  11   1   1       38.39       40.40      3.89 o 
  12   1   1        1.70        1.86      2.64 o 
  13   1   1       43.57       41.32      6.91 o 
  14   1   1        7.94        3.97      4.14 o 
 -14   2   1        5.10        7.43      4.30 o 
 -13   2   1       14.97       21.08      4.00 o 
 -12   2   1        9.51        7.59      2.69 o 
 -11   2   1       23.67       20.77      3.63 o 
 -10   2   1       18.57       16.01      3.65 o 
  -9   2   1       46.66       47.28      3.81 o 
  -8   2   1      262.24      276.57      6.68 o 
  -7   2   1        0.02        1.25      1.72 o 
  -6   2   1       33.71       41.75      2.85 o 
  -5   2   1      891.11      996.35      8.04 o 
  -4   2   1      169.79      150.24      3.29 o 
  -3   2   1     2206.59     2155.92     13.63 o 
  -2   2   1    14404.18    13858.27     90.58 o 
  -1   2   1       14.52       14.61      1.23 o 
   0   2   1     1081.69     1050.41      7.85 o 
   1   2   1    29758.68    27640.45    596.58 o 
   2   2   1      221.24      215.47      5.55 o 
   3   2   1      131.98      136.05      3.81 o 
   4   2   1      230.76      251.80      4.21 o 
   5   2   1      600.27      646.35     14.67 o 
   6   2   1      118.36      124.23      3.94 o 
   7   2   1       33.49       36.48      3.05 o 
   8   2   1       35.52       35.14      3.25 o 
   9   2   1       13.58       10.35      3.09 o 
  10   2   1       15.57       14.97      2.50 o 
  11   2   1        0.34        0.88      2.00 o 
  12   2   1        0.06        3.13      3.08 o 
  13   2   1        0.00        4.97      3.33 o 
  14   2   1        0.12        1.55      6.90 o 
 -14   3   1        4.35        9.56      3.59 o 
 -13   3   1        2.01        2.14      3.29 o 
 -12   3   1        0.17        2.21      2.90 o 
 -11   3   1       24.47       29.62      4.40 o 
 -10   3   1       93.81       81.11      6.31 o 
  -9   3   1      271.92      273.65      8.83 o 
  -8   3   1       12.32       11.73      2.21 o 
  -7   3   1        0.12        1.88      1.11 o 
  -6   3   1       15.75       13.47      2.23 o 
  -5   3   1        3.64        1.27      1.41 o 
  -4   3   1     1713.05     1852.27     18.24 o 
  -3   3   1      213.84      207.47      3.87 o 
  -2   3   1        0.20        0.28      1.56 o 
  -1   3   1      389.51      391.30      7.58 o 
   0   3   1      210.62      218.88      4.96 o 
   1   3   1      686.52      694.97      6.31 o 
   2   3   1       53.96       47.49      2.35 o 
   3   3   1       12.30       12.49      1.59 o 
   4   3   1      339.30      373.23      6.22 o 
   5   3   1       24.44       27.83      2.82 o 
   6   3   1      113.58      108.38      4.21 o 
   7   3   1        9.59       11.35      2.59 o 
   8   3   1       56.48       44.30      9.03 o 
   9   3   1       11.09        5.32      2.65 o 
  10   3   1       82.76       74.24      5.51 o 
  11   3   1       17.83       20.95      2.92 o 
  12   3   1        9.32        2.26      3.43 o 
  13   3   1        7.16        6.74      3.53 o 
 -13   4   1        1.35        4.22      3.55 o 
 -12   4   1        0.85        1.75      3.14 o 
 -11   4   1       17.41       24.68      4.33 o 
 -10   4   1       24.22       14.72      3.58 o 
  -9   4   1       65.53       69.87      4.69 o 
  -8   4   1        0.38        0.00      1.87 o 
  -7   4   1       22.85       20.25      2.81 o 
  -6   4   1       54.83       54.06      3.49 o 
  -5   4   1      531.10      557.56     10.09 o 
  -4   4   1      866.35      948.97     12.97 o 
  -3   4   1     2139.43     2348.88     23.09 o 
  -2   4   1      811.89      814.57      9.05 o 
  -1   4   1      236.17      258.33      5.97 o 
   0   4   1       46.26       52.35      2.94 o 
   1   4   1       18.78       20.50      1.81 o 
   2   4   1     3558.42     3839.47     44.88 o 
   3   4   1     3286.66     3631.08     31.05 o 
   4   4   1       12.03       10.66      2.16 o 
   5   4   1       60.82       55.82      4.31 o 
   6   4   1        1.73        3.12      2.11 o 
   7   4   1       18.85       18.88      2.58 o 
   8   4   1        0.03        2.50      2.90 o 
   9   4   1        0.02        6.15      2.38 o 
  10   4   1        6.47        7.86      2.80 o 
  11   4   1        1.95       11.38      3.76 o 
  12   4   1        0.09        2.47      2.55 o 
 -12   5   1        4.69        7.94      4.37 o 
 -11   5   1        8.29       14.97      3.41 o 
 -10   5   1       26.11       24.42      4.12 o 
  -9   5   1       41.77       37.73      5.79 o 
  -8   5   1       68.08       58.18      4.19 o 
  -7   5   1        9.35        6.98      2.85 o 
  -6   5   1      134.20      150.22      4.58 o 
  -5   5   1      438.40      456.58     10.11 o 
  -4   5   1        2.98        3.68      2.50 o 
  -3   5   1      689.13      779.21     14.41 o 
  -2   5   1       13.39       12.90      2.51 o 
  -1   5   1       12.44       12.85      2.51 o 
   0   5   1       12.10       12.19      2.08 o 
   1   5   1       24.73       27.77      2.78 o 
   2   5   1       42.83       47.18      2.63 o 
   3   5   1      104.81      108.56      4.19 o 
   4   5   1       57.61       55.82      3.26 o 
   5   5   1      194.29      204.11      7.67 o 
   6   5   1        0.16        0.93      2.02 o 
   7   5   1        0.07        0.00      1.88 o 
   8   5   1        3.93        9.92      3.52 o 
   9   5   1        0.64        0.58      2.41 o 
  10   5   1        9.10       10.12      3.47 o 
  11   5   1        0.32        5.24      3.24 o 
  12   5   1        0.36       10.73      4.45 o 
 -11   6   1        4.29        8.61      3.96 o 
 -10   6   1        6.29        6.49      3.70 o 
  -9   6   1       12.27        5.53      2.68 o 
  -8   6   1        2.17        1.65      2.90 o 
  -7   6   1       13.95        6.52      3.51 o 
  -6   6   1       34.61       36.40      8.79 o 
  -5   6   1      273.31      267.32      7.49 o 
  -4   6   1       15.11       25.33      5.30 o 
  -3   6   1        2.70        3.93      2.33 o 
  -2   6   1       14.20       21.96      3.20 o 
  -1   6   1       34.07       30.88      4.08 o 
   0   6   1      231.87      234.01      7.51 o 
   1   6   1        1.25        3.20      2.06 o 
   2   6   1       59.12       66.79      6.02 o 
   3   6   1       74.82       65.80      5.18 o 
   4   6   1      760.70      812.08     12.19 o 
   5   6   1       23.13       13.71      2.50 o 
   6   6   1        0.02        0.00      1.44 o 
   7   6   1       20.64       15.72      3.56 o 
   8   6   1        0.81        1.58      2.03 o 
   9   6   1        0.31        4.27      2.24 o 
  10   6   1        6.17       11.64      7.00 o 
  -9   7   1       24.38       18.56      3.98 o 
  -8   7   1       14.93       15.74      3.12 o 
  -7   7   1      108.65      112.49     12.02 o 
  -6   7   1       33.46       22.18      3.30 o 
  -5   7   1        2.90        1.35      2.96 o 
  -4   7   1        0.44        3.13      4.26 o 
  -3   7   1        6.41        5.64      3.71 o 
  -2   7   1       44.88       48.36      4.46 o 
  -1   7   1       29.36       30.55      4.39 o 
   0   7   1        6.26        6.12      2.15 o 
   1   7   1       10.35       15.26      2.66 o 
   2   7   1        0.77        3.33      2.52 o 
   3   7   1        5.53        5.24      2.40 o 
   4   7   1        1.11        1.37      1.76 o 
   5   7   1        3.34        3.49      1.69 o 
   6   7   1        4.80        4.79      2.60 o 
   7   7   1        6.70        5.28      2.60 o 
   8   7   1       14.01       16.27      4.14 o 
   9   7   1        6.20        7.80      6.37 o 
  -7   8   1        5.34        3.99      3.20 o 
  -6   8   1       28.25       30.31      6.39 o 
  -5   8   1        0.22        5.83      3.14 o 
  -4   8   1        9.13        7.60      3.74 o 
  -3   8   1        2.86        0.26      2.79 o 
  -2   8   1        6.32       11.38      3.14 o 
  -1   8   1        3.57        2.59      2.71 o 
   0   8   1       14.00       12.71      3.36 o 
   1   8   1       12.99        9.42      4.59 o 
   2   8   1        0.03        1.09      2.12 o 
   3   8   1        1.77        9.30      3.72 o 
   4   8   1       11.35       10.51      4.22 o 
   5   8   1       78.22       62.81      6.95 o 
   6   8   1       80.27       68.39      8.48 o 
  -3   9   1        0.33        7.87      5.40 o 
  -2   9   1        0.24       12.38      4.13 o 
  -1   9   1        1.50        1.74      3.57 o 
   0   9   1       16.57       12.09      4.18 o 
   1   9   1        0.02        0.93      3.11 o 
   2   9   1        0.15        2.52      4.07 o 
 -15   0   2       27.85       16.14      5.87 o 
 -14   0   2       76.30       62.65      8.23 o 
 -13   0   2       94.83      105.34      8.48 o 
 -12   0   2        0.16        0.00      3.70 o 
 -11   0   2       19.15       17.04      4.15 o 
 -10   0   2        0.11        1.05      5.24 o 
  -9   0   2       55.98       56.72      5.68 o 
  -8   0   2      814.61      960.00     19.90 o 
  -7   0   2     1040.04     1220.61     22.89 o 
  -6   0   2     1057.32     1114.38     12.17 o 
  -5   0   2        0.62        0.00      2.52 o 
  -4   0   2     1622.75     1645.83     17.57 o 
  -3   0   2      750.73      770.57      7.44 o 
  -2   0   2        1.03        0.00      0.66 o 
   0   0   2        0.03        0.00      0.54 o 
   1   0   2      519.52      456.33      8.22 o 
   2   0   2     3756.05     3459.82     23.40 o 
   3   0   2      974.21      897.52      8.99 o 
   4   0   2     1283.36     1267.62     13.23 o 
   5   0   2      561.62      573.62      8.25 o 
   6   0   2      965.31     1073.24     15.71 o 
   7   0   2      161.36      160.29      5.72 o 
   8   0   2      124.57      117.67      5.89 o 
   9   0   2        4.96        5.13      3.03 o 
  10   0   2       67.60       66.30      6.52 o 
  11   0   2       10.10        8.12      4.20 o 
  12   0   2        5.85        8.44      6.54 o 
  13   0   2        0.68        9.84      5.16 o 
 -15   1   2        0.11        5.14      4.25 o 
 -14   1   2        5.73        8.02      2.90 o 
 -13   1   2        2.14        4.92      2.58 o 
 -12   1   2       26.12       24.71      3.56 o 
 -11   1   2       11.39       12.45      2.51 o 
 -10   1   2        2.75        6.53      2.12 o 
  -9   1   2        0.04        0.00      1.87 o 
  -8   1   2      370.96      382.13      7.83 o 
  -7   1   2      705.89      801.69     19.23 o 
  -6   1   2      753.29      812.21      7.37 o 
  -5   1   2      458.89      428.04      7.31 o 
  -4   1   2       54.59       53.68      1.40 o 
  -3   1   2      330.35      313.64      6.09 o 
  -2   1   2      242.16      248.48      3.43 o 
  -1   1   2     3680.69     3336.80     18.29 o 
   0   1   2     2556.22     2403.46     12.22 o 
   1   1   2      246.40      266.99      4.19 o 
   2   1   2      167.48      143.44      2.73 o 
   3   1   2        1.58        1.57      0.90 o 
   4   1   2      168.97      129.76      3.31 o 
   5   1   2       26.77       26.32      3.38 o 
   6   1   2       35.54       39.53      3.23 o 
   7   1   2       83.09       82.36      3.06 o 
   8   1   2        9.95       12.68      2.59 o 
   9   1   2        8.72        5.27      2.43 o 
  10   1   2       13.75        7.06      2.24 o 
  11   1   2       46.19       39.93      3.60 o 
  12   1   2       49.30       46.34      4.80 o 
  13   1   2        0.02       15.99      4.62 o 
 -15   2   2       28.46       30.33      9.24 o 
 -14   2   2        0.21        3.99      2.84 o 
 -13   2   2        2.48        2.72      3.45 o 
 -12   2   2      129.90      115.57      7.75 o 
 -11   2   2        0.28        6.68      2.67 o 
 -10   2   2       45.92       53.12      3.07 o 
  -9   2   2       58.67       57.88      3.07 o 
  -8   2   2      376.03      398.85      7.78 o 
  -7   2   2       20.73       25.42      3.02 o 
  -6   2   2       13.38       11.00      1.63 o 
  -5   2   2     1144.89     1196.60     14.39 o 
  -4   2   2      179.84      179.12      3.32 o 
  -3   2   2      170.11      157.33      2.76 o 
  -2   2   2       20.93       17.74      0.92 o 
  -1   2   2        2.29        3.43      1.31 o 
   0   2   2      597.10      584.21      5.64 o 
   1   2   2      471.09      489.21      6.92 o 
   2   2   2      323.97      305.74      5.51 o 
   3   2   2      670.82      625.61      6.28 o 
   4   2   2      714.14      743.65      7.05 o 
   5   2   2      200.32      220.20      6.44 o 
   6   2   2      166.25      162.03      4.49 o 
   7   2   2      188.24      184.80      5.46 o 
   8   2   2       91.32       92.20      4.16 o 
   9   2   2       54.16       62.78      6.50 o 
  10   2   2       11.92        8.84      1.79 o 
  11   2   2        7.05        4.08      3.00 o 
  12   2   2        3.86        6.62      3.52 o 
  13   2   2        0.73        1.96      5.92 o 
 -14   3   2        0.00        1.43      4.53 o 
 -13   3   2       21.22       13.40      3.88 o 
 -12   3   2        0.19        2.66      2.74 o 
 -11   3   2        0.01        0.04      2.50 o 
 -10   3   2      117.77      105.77      4.82 o 
  -9   3   2       93.44      104.80      4.72 o 
  -8   3   2        0.06        2.80      2.61 o 
  -7   3   2       33.00       30.93      2.55 o 
  -6   3   2        2.82        2.18      2.00 o 
  -5   3   2     1646.87     1822.74     22.21 o 
  -4   3   2      356.99      381.47      4.71 o 
  -3   3   2      299.94      272.96      4.35 o 
  -2   3   2      355.54      347.30      6.14 o 
  -1   3   2       95.40       86.33      3.07 o 
   0   3   2      231.21      198.19      6.57 o 
   1   3   2      461.66      474.75      8.05 o 
   2   3   2      814.64      799.43      9.39 o 
   3   3   2       87.85       99.85      4.07 o 
   4   3   2      100.15      107.54      3.40 o 
   5   3   2       15.80       10.91      1.94 o 
   6   3   2       47.03       46.55      2.77 o 
   7   3   2       15.16       16.16      2.60 o 
   8   3   2        2.21        6.21      2.90 o 
   9   3   2        5.02        6.85      1.58 o 
  10   3   2        4.17        5.07      1.87 o 
  11   3   2        2.02        3.72      2.78 o 
  12   3   2        0.16        0.67      2.70 o 
  13   3   2       19.82       39.59      8.58 o 
 -14   4   2        1.32        7.07      4.81 o 
 -13   4   2        3.29        2.84      2.84 o 
 -12   4   2       18.34       16.34      3.06 o 
 -11   4   2      123.54      113.53      6.66 o 
 -10   4   2        8.54       11.37      3.47 o 
  -9   4   2        5.82        7.06      4.32 o 
  -8   4   2        4.66        7.41      3.56 o 
  -7   4   2        0.89        2.32      2.11 o 
  -6   4   2      117.38      118.64      3.80 o 
  -5   4   2       10.43        9.35      2.23 o 
  -4   4   2       26.24       23.75      2.48 o 
  -3   4   2       14.14       14.30      2.32 o 
  -2   4   2      134.86      125.83      3.06 o 
  -1   4   2      115.27      108.47      3.74 o 
   0   4   2       17.62       14.46      2.13 o 
   1   4   2       30.22       40.06      2.85 o 
   2   4   2      750.13      796.11      9.50 o 
   3   4   2       19.64       21.22      2.10 o 
   4   4   2        2.86        5.85      1.72 o 
   5   4   2      119.61      124.90      4.84 o 
   6   4   2        5.85        5.43      1.87 o 
   7   4   2       31.19       26.05      4.28 o 
   8   4   2       41.15       33.53      3.34 o 
   9   4   2       49.28       46.07      3.79 o 
  10   4   2        0.80        2.17      3.40 o 
  11   4   2        2.32        1.32      2.97 o 
  12   4   2        2.88        3.07      3.41 o 
 -13   5   2        0.15        0.00      4.30 o 
 -12   5   2        0.12        0.22      3.15 o 
 -11   5   2       60.78       64.10      7.65 o 
 -10   5   2        6.54       12.64      2.62 o 
  -9   5   2       55.40       55.47      6.51 o 
  -8   5   2       37.47       42.39      4.13 o 
  -7   5   2       10.59        9.10      4.00 o 
  -6   5   2       50.56       49.56      5.60 o 
  -5   5   2      112.86      116.16      3.87 o 
  -4   5   2       83.59       85.32      4.33 o 
  -3   5   2      211.64      228.28      5.54 o 
  -2   5   2        4.42        6.06      1.94 o 
  -1   5   2       10.17       10.07      2.15 o 
   0   5   2       39.20       49.81      4.05 o 
   1   5   2       13.44        9.41      1.93 o 
   2   5   2        5.10        6.60      2.08 o 
   3   5   2       43.70       42.83      3.26 o 
   4   5   2       43.33       45.05      4.80 o 
   5   5   2       23.62       20.84      2.96 o 
   6   5   2       10.63        9.07      2.28 o 
   7   5   2       19.65       15.81      2.61 o 
   8   5   2       44.91       41.94      4.97 o 
   9   5   2       17.25       18.81      4.09 o 
  10   5   2        4.87        6.79      2.87 o 
  11   5   2        0.14        0.60      3.36 o 
 -11   6   2        4.82        5.14      4.46 o 
 -10   6   2        1.97        2.99      2.84 o 
  -9   6   2       41.64       27.90      4.75 o 
  -8   6   2        0.47        5.47      6.98 o 
  -7   6   2       40.80       38.32      5.12 o 
  -6   6   2       68.39       71.19      4.94 o 
  -5   6   2       18.81       14.62      2.98 o 
  -4   6   2        4.67        2.75      2.39 o 
  -3   6   2        1.77        1.52      1.64 o 
  -2   6   2       19.93       21.67      3.43 o 
  -1   6   2       28.31       30.52      4.33 o 
   0   6   2        3.05        1.15      1.87 o 
   1   6   2        9.82        7.38      2.21 o 
   2   6   2       63.62       63.75      5.02 o 
   3   6   2      174.83      172.85      6.58 o 
   4   6   2      157.36      145.79      5.55 o 
   5   6   2        7.87        7.38      2.84 o 
   6   6   2       12.30       13.57      2.64 o 
   7   6   2        8.99       10.24      2.69 o 
   8   6   2        0.28        1.28      2.08 o 
   9   6   2        1.25        0.00      2.96 o 
  10   6   2        4.96        7.05      4.49 o 
 -10   7   2        0.19        3.97      3.45 o 
  -9   7   2        0.12        0.04      4.84 o 
  -8   7   2       31.58       32.59      6.47 o 
  -7   7   2       20.38       12.00      4.93 o 
  -6   7   2       15.40       14.83      4.04 o 
  -5   7   2        0.64        0.56      3.24 o 
  -4   7   2        1.46        0.00      3.99 o 
  -3   7   2        3.50        7.97      3.24 o 
  -2   7   2       93.37       94.46      7.38 o 
  -1   7   2        0.00        0.24      2.57 o 
   0   7   2        1.01        7.22      2.50 o 
   1   7   2        0.34        4.17      1.82 o 
   2   7   2        0.64        0.00      1.62 o 
   3   7   2        0.08        4.84      2.09 o 
   4   7   2        2.85        5.38      1.84 o 
   5   7   2        0.46        0.00      1.58 o 
   6   7   2       27.19       17.91      3.53 o 
   7   7   2       16.46       13.35      3.55 o 
   8   7   2        0.03        0.24      4.97 o 
  -7   8   2       37.53       23.21      4.34 o 
  -6   8   2        0.15        7.01      5.82 o 
  -5   8   2       13.24        7.36      3.34 o 
  -4   8   2        2.92        5.86      3.37 o 
  -3   8   2        0.54        1.36      2.76 o 
  -2   8   2        0.68        0.17      2.64 o 
  -1   8   2       13.11       14.17      3.21 o 
   0   8   2        0.49        1.43      2.52 o 
   1   8   2       16.89       15.29      3.02 o 
   2   8   2       10.32        9.15      3.18 o 
   3   8   2        0.63        1.23      2.94 o 
   4   8   2        3.83        0.00      4.01 o 
   5   8   2       65.04       51.57     10.51 o 
   6   8   2        2.42        4.75      4.67 o 
  -3   9   2        0.09        4.35      2.86 o 
  -2   9   2        0.04        7.79      4.39 o 
  -1   9   2        6.11       11.47      6.38 o 
   0   9   2       11.31        7.42      7.23 o 
   1   9   2        7.75        4.55      2.75 o 
 -15   1   3        8.04        8.16      3.49 o 
 -14   1   3       20.31       15.88      3.30 o 
 -13   1   3        3.24        6.81      3.12 o 
 -12   1   3        9.55        9.95      3.18 o 
 -11   1   3        1.90        0.00      2.63 o 
 -10   1   3       53.67       68.20      6.47 o 
  -9   1   3       14.62       16.60      2.89 o 
  -8   1   3      196.34      200.94      4.79 o 
  -7   1   3       91.71      122.58      3.89 o 
  -6   1   3      185.46      173.52      3.23 o 
  -5   1   3      690.11      661.52      5.45 o 
  -4   1   3       11.08       15.46      1.70 o 
  -3   1   3     1325.08     1165.31      5.91 o 
  -2   1   3     1484.49     1365.05      6.67 o 
  -1   1   3      208.23      206.69      3.68 o 
   0   1   3     3953.90     3672.55     18.23 o 
   1   1   3       18.69       19.24      1.07 o 
   2   1   3       38.44       31.72      1.41 o 
   3   1   3      369.58      313.32      7.88 o 
   4   1   3      110.37      106.07      3.86 o 
   5   1   3       41.19       41.73      2.89 o 
   6   1   3        0.84        1.24      1.31 o 
   7   1   3       70.79       74.67      3.02 o 
   8   1   3       57.23       62.57      5.40 o 
   9   1   3       74.84       70.31      3.64 o 
  10   1   3       35.69       29.28      4.77 o 
  11   1   3       63.54       62.16      3.97 o 
  12   1   3        3.65        5.52      3.46 o 
  13   1   3        0.95        1.30      4.43 o 
 -15   2   3        0.60        3.83      3.49 o 
 -14   2   3        0.99        4.82      2.99 o 
 -13   2   3       14.00        9.64      3.40 o 
 -12   2   3        0.00        2.18      3.22 o 
 -11   2   3        9.39        5.28      3.13 o 
 -10   2   3       15.19       17.80      3.00 o 
  -9   2   3       13.49       12.08      2.57 o 
  -8   2   3        5.40        2.45      1.47 o 
  -7   2   3       48.46       49.41      2.75 o 
  -6   2   3      139.68      129.36      3.50 o 
  -5   2   3       45.31       36.78      2.57 o 
  -4   2   3      545.24      493.79      8.18 o 
  -3   2   3      518.06      490.22      4.46 o 
  -2   2   3      308.59      315.10      6.04 o 
  -1   2   3        6.27        5.72      1.47 o 
   0   2   3      597.16      546.39      5.56 o 
   1   2   3        5.33        3.05      1.12 o 
   2   2   3        1.21        2.71      1.54 o 
   3   2   3      109.25      123.43      4.81 o 
   4   2   3      143.19      138.84      3.43 o 
   5   2   3      142.07      136.89      3.66 o 
   6   2   3        1.74        1.15      1.78 o 
   7   2   3       25.10       26.21      2.29 o 
   8   2   3      124.02      121.96      5.10 o 
   9   2   3       37.36       49.93      6.62 o 
  10   2   3        0.01        0.65      2.07 o 
  11   2   3       44.62       45.33      5.12 o 
  12   2   3       12.34       18.50      6.30 o 
  13   2   3       19.04       26.30      7.26 o 
 -15   3   3        3.06        0.72      3.22 o 
 -14   3   3        0.18        3.12      5.21 o 
 -13   3   3        7.18        7.83      3.06 o 
 -12   3   3        0.01        1.68      2.46 o 
 -11   3   3       35.46       35.53      3.96 o 
 -10   3   3       78.53       69.84      5.29 o 
  -9   3   3        3.89        8.52      4.00 o 
  -8   3   3        1.74        2.98      3.40 o 
  -7   3   3       15.24       18.28      4.16 o 
  -6   3   3      399.04      435.93      8.64 o 
  -5   3   3      493.36      495.87      6.35 o 
  -4   3   3       75.80       81.49      2.65 o 
  -3   3   3      191.77      186.90      3.38 o 
  -2   3   3      319.97      295.10      5.45 o 
  -1   3   3       20.75       24.79      1.89 o 
   0   3   3        1.20        1.75      1.42 o 
   1   3   3      262.13      243.37      7.63 o 
   2   3   3      239.91      259.04      4.81 o 
   3   3   3       40.06       38.35      3.44 o 
   4   3   3        3.83        4.53      1.05 o 
   5   3   3       12.84        9.47      2.37 o 
   6   3   3       76.61       74.00      3.42 o 
   7   3   3        7.10       10.90      4.75 o 
   8   3   3       87.74       80.23      3.77 o 
   9   3   3        7.69        8.09      2.25 o 
  10   3   3       10.91        8.01      3.87 o 
  11   3   3        6.59        5.56      4.47 o 
  12   3   3        2.47        5.85      5.14 o 
 -14   4   3        3.39        1.36      2.93 o 
 -13   4   3        4.38        6.88      2.96 o 
 -12   4   3       23.79       27.54      6.99 o 
 -11   4   3       17.55       13.37      3.46 o 
 -10   4   3        1.38        6.85      3.71 o 
  -9   4   3        0.01        0.00      2.17 o 
  -8   4   3       25.04       23.56      4.53 o 
  -7   4   3       55.00       51.96      4.08 o 
  -6   4   3        1.81        3.49      2.82 o 
  -5   4   3        1.16        2.15      2.02 o 
  -4   4   3       90.37       87.67      2.62 o 
  -3   4   3      268.64      237.87      6.99 o 
  -2   4   3      476.61      476.86      8.14 o 
  -1   4   3      438.03      439.80      7.37 o 
   0   4   3       57.14       49.40      2.95 o 
   1   4   3        9.61        8.93      1.38 o 
   2   4   3        2.44        2.91      3.40 o 
   3   4   3       57.70       55.67      3.18 o 
   4   4   3       30.48       33.77      3.80 o 
   5   4   3       31.89       30.31      2.73 o 
   6   4   3       28.07       31.55      3.46 o 
   7   4   3        2.17        6.24      2.10 o 
   8   4   3       58.10       62.20      4.87 o 
   9   4   3        0.52        3.10      2.60 o 
  10   4   3        0.00        1.98      3.41 o 
  11   4   3        0.21        5.52      3.35 o 
 -13   5   3        3.13        1.92      3.92 o 
 -12   5   3        0.78        2.26      2.90 o 
 -11   5   3       23.56       19.47      3.88 o 
 -10   5   3        6.80        3.76      2.53 o 
  -9   5   3        0.50        3.82      3.86 o 
  -8   5   3        2.66        0.68      3.98 o 
  -7   5   3       23.51       24.92      4.24 o 
  -6   5   3       10.53       13.21      2.24 o 
  -5   5   3       47.66       46.35      2.93 o 
  -4   5   3      163.35      174.36      8.65 o 
  -3   5   3       40.61       47.66      3.18 o 
  -2   5   3        1.22        4.08      1.48 o 
  -1   5   3        3.43        2.88      2.12 o 
   0   5   3        0.46        2.47      1.65 o 
   1   5   3        0.98        2.01      1.61 o 
   2   5   3       38.67       38.82      3.12 o 
   3   5   3      129.14      144.67      6.25 o 
   4   5   3        7.08        7.63      1.84 o 
   5   5   3       73.36       76.34      4.31 o 
   6   5   3        1.79        2.60      1.24 o 
   7   5   3        1.95        4.73      1.70 o 
   8   5   3        3.75        3.57      2.54 o 
   9   5   3        0.47        0.00      2.58 o 
  10   5   3        3.20        1.96      3.47 o 
  11   5   3        5.39       10.60      4.75 o 
 -12   6   3        0.00        3.47      4.23 o 
 -11   6   3        4.52        2.03      3.33 o 
 -10   6   3        6.06        4.31      2.86 o 
  -9   6   3       20.70       21.29      4.26 o 
  -8   6   3       11.63       16.36      4.26 o 
  -7   6   3       17.90       20.81      4.83 o 
  -6   6   3        0.06       12.94      3.96 o 
  -5   6   3       18.16       14.06      3.52 o 
  -4   6   3       21.94       16.93      3.39 o 
  -3   6   3       57.01       67.36      6.75 o 
  -2   6   3       11.82        9.70      2.82 o 
  -1   6   3        1.21        2.82      2.02 o 
   0   6   3       25.27       22.70      4.53 o 
   1   6   3        7.07        5.71      2.55 o 
   2   6   3       31.89       27.23      3.41 o 
   3   6   3       78.54       76.89      4.60 o 
   4   6   3       22.10       26.45      3.77 o 
   5   6   3       30.53       25.14      4.60 o 
   6   6   3       24.96       15.94      3.18 o 
   7   6   3        0.13        3.41      3.26 o 
   8   6   3        1.64        3.02      3.11 o 
   9   6   3        0.07        7.92      3.46 o 
 -10   7   3        7.12       10.56      5.47 o 
  -9   7   3        0.73        3.72      3.16 o 
  -8   7   3       39.86       29.18      5.25 o 
  -7   7   3        0.05        3.20      3.25 o 
  -6   7   3        0.98        2.14      3.70 o 
  -5   7   3        0.39        9.97      4.10 o 
  -4   7   3        2.93        5.82      2.88 o 
  -3   7   3       26.73       28.61      5.00 o 
  -2   7   3      101.45      108.65      8.86 o 
  -1   7   3        0.03        6.81      2.83 o 
   0   7   3        0.15        7.47      3.96 o 
   1   7   3        6.01        4.33      1.96 o 
   2   7   3       23.62       25.87      3.00 o 
   3   7   3       25.20       22.28      3.03 o 
   4   7   3       89.91       90.77      4.78 o 
   5   7   3        5.14        2.03      2.11 o 
   6   7   3        0.05        0.00      1.81 o 
   7   7   3        0.60        1.75      2.85 o 
   8   7   3        7.44        6.05      3.87 o 
  -8   8   3       12.39       18.49      5.89 o 
  -7   8   3        4.30        8.68      3.77 o 
  -6   8   3        1.79        6.74      3.60 o 
  -5   8   3        0.57        0.00      3.15 o 
  -4   8   3        1.23        5.07      5.51 o 
  -3   8   3        0.10        8.26      4.31 o 
  -2   8   3        0.03        4.67      2.96 o 
  -1   8   3        1.26        1.99      2.58 o 
   0   8   3        0.27        0.00      2.50 o 
   1   8   3        5.25        5.51      2.35 o 
   2   8   3        2.16        8.20      2.47 o 
   3   8   3       61.63       56.53      5.84 o 
   4   8   3       48.93       44.42      5.90 o 
   5   8   3       21.32       14.97      7.84 o 
  -2   9   3        4.55        1.78      4.55 o 
  -1   9   3       14.00        6.42      4.25 o 
   0   9   3       11.01       14.46      4.37 o 
 -16   0   4       24.00       27.04      8.20 o 
 -15   0   4       10.06        7.45      7.28 o 
 -14   0   4       10.80        9.85      5.05 o 
 -13   0   4       35.30       40.88      4.92 o 
 -12   0   4        0.02        4.30      3.19 o 
 -11   0   4      327.48      333.20     18.82 o 
 -10   0   4      360.97      358.95     14.07 o 
  -9   0   4        2.76        1.70      2.52 o 
  -8   0   4      135.89      143.40      5.47 o 
  -7   0   4      144.24      138.40      8.11 o 
  -6   0   4       72.18       69.66      4.48 o 
  -5   0   4     1378.12     1219.38     15.27 o 
  -4   0   4      252.13      276.82      8.77 o 
  -3   0   4     1273.67     1053.46      9.93 o 
  -2   0   4        8.83       13.64      2.00 o 
  -1   0   4     2920.38     2697.20     27.86 o 
   0   0   4     1309.12     1268.71     23.63 o 
   1   0   4     5071.74     4944.81     43.52 o 
   2   0   4      354.35      363.91      8.57 o 
   3   0   4      539.16      578.12      7.09 o 
   4   0   4      143.37      152.34      3.71 o 
   5   0   4      235.36      233.30      5.72 o 
   6   0   4      130.55      134.98      5.12 o 
   7   0   4       26.61       22.21      3.71 o 
   8   0   4       15.93        8.05      8.38 o 
   9   0   4     1065.26     1297.45     32.06 o 
  10   0   4      255.33      285.44     19.78 o 
  11   0   4        3.32        5.13      7.81 o 
  12   0   4       17.96       13.74      5.63 o 
 -15   1   4        0.46        4.24      3.33 o 
 -14   1   4        1.77        0.00      1.98 o 
 -13   1   4       24.53       21.09      4.28 o 
 -12   1   4        1.66        2.48      3.35 o 
 -11   1   4        4.52       11.57      3.13 o 
 -10   1   4        9.55       11.40      2.15 o 
  -9   1   4        0.79        2.19      1.60 o 
  -8   1   4        3.69        6.18      1.98 o 
  -7   1   4      125.54      114.19      4.03 o 
  -6   1   4       56.08       53.14      3.79 o 
  -5   1   4      946.23      864.05      6.56 o 
  -4   1   4     1163.43     1030.55      8.19 o 
  -3   1   4      646.60      619.22      5.25 o 
  -2   1   4      169.59      165.92      3.26 o 
  -1   1   4      178.07      166.96      3.71 o 
   0   1   4      441.38      430.96      6.91 o 
   1   1   4       33.13       40.98      2.01 o 
   2   1   4      513.20      536.49      7.02 o 
   3   1   4        7.64       15.00      2.10 o 
   4   1   4      116.31      118.00      4.86 o 
   5   1   4       27.41       26.84      2.46 o 
   6   1   4      137.11      135.07      3.51 o 
   7   1   4      144.14      124.69      6.46 o 
   8   1   4       42.45       41.56      4.27 o 
   9   1   4        1.26        0.00      2.23 o 
  10   1   4        7.71       10.20      4.78 o 
  11   1   4       15.67        9.42      3.69 o 
  12   1   4        7.40       10.27      3.63 o 
 -15   2   4       11.93       14.39      3.67 o 
 -14   2   4        2.11       10.47      3.14 o 
 -13   2   4       30.17       27.21      3.87 o 
 -12   2   4       24.61       23.55      4.15 o 
 -11   2   4       13.82       15.19      4.75 o 
 -10   2   4       28.79       21.97      3.16 o 
  -9   2   4      279.06      278.22     10.97 o 
  -8   2   4       25.47       27.89      3.02 o 
  -7   2   4       30.92       21.08      2.82 o 
  -6   2   4       52.75       53.04      3.70 o 
  -5   2   4        3.36        2.55      1.49 o 
  -4   2   4      118.01      102.11      3.06 o 
  -3   2   4       37.02       40.02      2.89 o 
  -2   2   4      743.67      645.55      4.58 o 
  -1   2   4     1207.85     1169.81      7.97 o 
   0   2   4      835.87      836.90      8.78 o 
   1   2   4      204.56      194.65      4.00 o 
   2   2   4      367.65      369.68      4.77 o 
   3   2   4      294.67      281.73      5.44 o 
   4   2   4      150.51      152.57      3.86 o 
   5   2   4       19.16       23.44      2.69 o 
   6   2   4       25.80       19.43      2.66 o 
   7   2   4      187.59      178.46      6.66 o 
   8   2   4       12.46       10.85      3.07 o 
   9   2   4       97.33      101.99      7.29 o 
  10   2   4      183.35      184.14     11.10 o 
  11   2   4       14.27        8.66      3.35 o 
  12   2   4       24.93       33.61      6.61 o 
 -15   3   4        3.23        6.42      3.32 o 
 -14   3   4       12.22       11.55      4.07 o 
 -13   3   4        5.21        3.78      2.94 o 
 -12   3   4        0.06        6.98      2.96 o 
 -11   3   4       10.23       15.83      3.36 o 
 -10   3   4        8.28        9.49      3.53 o 
  -9   3   4       15.64        9.45      2.50 o 
  -8   3   4        7.85        6.41      3.05 o 
  -7   3   4       71.61       64.33      5.57 o 
  -6   3   4      250.62      224.01      7.90 o 
  -5   3   4      240.17      203.29      4.09 o 
  -4   3   4        1.44        3.24      2.17 o 
  -3   3   4      104.95      100.77      3.65 o 
  -2   3   4      527.94      519.30      5.41 o 
  -1   3   4      155.84      154.16      3.18 o 
   0   3   4      308.36      341.68      6.99 o 
   1   3   4      384.45      393.29      5.98 o 
   2   3   4        2.04        2.42      1.04 o 
   3   3   4       28.05       25.81      2.67 o 
   4   3   4       31.01       27.63      2.80 o 
   5   3   4      153.13      166.96      6.67 o 
   6   3   4      664.89      664.06     16.95 o 
   7   3   4       30.56       21.04      4.64 o 
   8   3   4        1.29       12.81      2.66 o 
   9   3   4        0.97        1.41      2.46 o 
  10   3   4       20.63       26.39      4.04 o 
  11   3   4        1.16        1.75      3.34 o 
  12   3   4       54.44       46.60      9.56 o 
 -14   4   4       13.97       13.06      4.29 o 
 -13   4   4       16.39       18.16      3.42 o 
 -12   4   4       37.32       32.44      4.29 o 
 -11   4   4        1.54        5.12      2.54 o 
 -10   4   4        0.16        1.84      2.26 o 
  -9   4   4       10.16       13.38      4.39 o 
  -8   4   4        0.01        2.71      3.13 o 
  -7   4   4        3.92        3.80      1.59 o 
  -6   4   4       12.22        9.12      3.41 o 
  -5   4   4        6.48        6.65      2.01 o 
  -4   4   4       90.20       95.41      3.56 o 
  -3   4   4        0.47        3.08      2.10 o 
  -2   4   4       46.61       44.39      2.45 o 
  -1   4   4       41.49       41.92      3.00 o 
   0   4   4      102.29      105.11      3.74 o 
   1   4   4        6.20        7.23      1.24 o 
   2   4   4      103.02       99.23      4.18 o 
   3   4   4       19.70       17.56      2.61 o 
   4   4   4        2.57        5.03      1.69 o 
   5   4   4       12.63        7.76      2.04 o 
   6   4   4      287.74      300.24      7.72 o 
   7   4   4       45.09       44.13      5.85 o 
   8   4   4       15.82       14.71      3.16 o 
   9   4   4        1.64        3.69      2.86 o 
  10   4   4        7.37        6.99      4.53 o 
  11   4   4        6.58        8.89      3.84 o 
 -13   5   4        6.39        8.13      3.99 o 
 -12   5   4        0.37        6.93      5.43 o 
 -11   5   4        1.57        7.14      5.33 o 
 -10   5   4        3.05        6.66      4.30 o 
  -9   5   4       13.61       23.07      4.40 o 
  -8   5   4       19.00       19.40      5.98 o 
  -7   5   4       11.46       14.89      3.92 o 
  -6   5   4        4.52        5.18      3.17 o 
  -5   5   4        3.43        3.91      1.80 o 
  -4   5   4       24.99       24.65      3.44 o 
  -3   5   4        4.12        0.14      4.06 o 
  -2   5   4       56.43       61.35      3.44 o 
  -1   5   4      250.22      286.80      6.78 o 
   0   5   4       11.22        8.96      2.41 o 
   1   5   4       51.83       57.43      4.51 o 
   2   5   4       38.80       36.13      4.16 o 
   3   5   4      259.15      282.65     10.01 o 
   4   5   4      168.22      149.83      6.88 o 
   5   5   4       91.23       98.89      4.58 o 
   6   5   4       54.34       51.00      4.14 o 
   7   5   4        0.04        0.71      2.39 o 
   8   5   4        6.66        9.57      3.13 o 
   9   5   4        1.01        0.80      7.45 o 
  10   5   4        3.64        2.14      3.31 o 
 -12   6   4        0.83        0.39      4.57 o 
 -11   6   4        2.30        5.48      3.37 o 
 -10   6   4        9.89        5.71      3.73 o 
  -9   6   4       45.20       51.11      7.47 o 
  -8   6   4       12.55        9.61      4.02 o 
  -7   6   4        0.00        1.41      3.76 o 
  -6   6   4       42.12       47.26      4.55 o 
  -5   6   4       17.54       13.83      2.83 o 
  -4   6   4       35.32       39.86      4.82 o 
  -3   6   4        7.52        5.56      2.95 o 
  -2   6   4       23.62       24.21      4.07 o 
  -1   6   4       13.43       20.99      3.79 o 
   0   6   4       17.22       18.07      3.08 o 
   1   6   4        1.73        5.35      3.90 o 
   2   6   4        7.15       11.06      2.87 o 
   3   6   4       28.18       30.10      4.08 o 
   4   6   4      179.85      182.51     12.80 o 
   5   6   4       32.36       29.39      3.13 o 
   6   6   4        1.88        8.97      3.02 o 
   7   6   4        2.61       11.25      4.21 o 
   8   6   4        0.45        3.54      3.72 o 
   9   6   4        9.63       13.05      3.77 o 
 -10   7   4        1.22        4.99      3.82 o 
  -9   7   4        0.08        4.72      3.93 o 
  -8   7   4        1.77        4.42      3.90 o 
  -7   7   4        5.02        5.38      3.74 o 
  -6   7   4        0.09        2.29      4.41 o 
  -5   7   4        3.64        5.54      3.97 o 
  -4   7   4        2.15        3.04      3.04 o 
  -3   7   4        7.18       10.20      3.49 o 
  -2   7   4        2.78        3.87      2.78 o 
  -1   7   4        1.52        0.18      4.62 o 
   0   7   4        5.94        5.15      4.12 o 
   1   7   4       32.95       19.40      3.48 o 
   2   7   4       32.58       26.03      3.51 o 
   3   7   4       93.01      101.20      5.51 o 
   4   7   4       12.23       11.70      2.52 o 
   5   7   4        0.04        2.87      1.96 o 
   6   7   4        1.21        2.09      3.78 o 
   7   7   4        1.35        1.18      2.95 o 
  -8   8   4        0.89        6.31      3.46 o 
  -7   8   4        0.24        6.33     10.49 o 
  -6   8   4       12.79       10.73      7.30 o 
  -5   8   4       16.55       16.01      5.48 o 
  -4   8   4        0.47        5.03      4.03 o 
  -3   8   4        0.33        3.97      3.62 o 
  -2   8   4        2.39        3.65      2.77 o 
  -1   8   4        3.65        1.29      2.94 o 
   0   8   4       26.58       22.92      3.65 o 
   1   8   4        4.25        3.64      2.69 o 
   2   8   4        8.38        5.62      4.35 o 
   3   8   4       17.29       20.61      3.11 o 
   4   8   4       23.55       16.61      4.96 o 
   5   8   4        0.36        5.56      6.34 o 
 -16   1   5        0.51        4.22      3.56 o 
 -15   1   5        4.56        3.37      3.41 o 
 -14   1   5        7.56        6.38      3.24 o 
 -13   1   5        0.19        5.34      4.59 o 
 -12   1   5       88.89       80.73      8.58 o 
 -11   1   5        1.59        5.06      2.66 o 
 -10   1   5        0.01        1.61      1.84 o 
  -9   1   5        1.02        0.51      1.84 o 
  -8   1   5      152.93      163.98      5.14 o 
  -7   1   5      115.24      110.22      4.65 o 
  -6   1   5       35.54       32.81      1.75 o 
  -5   1   5       12.22        6.01      2.00 o 
  -4   1   5       51.74       58.45      1.84 o 
  -3   1   5      934.68      889.21      6.73 o 
  -2   1   5      175.11      166.12      3.43 o 
  -1   1   5      456.03      431.38      7.89 o 
   0   1   5       71.76       74.59      2.19 o 
   1   1   5      558.43      615.76      4.94 o 
   2   1   5       85.39       72.81      4.21 o 
   3   1   5     1256.45     1460.85     15.09 o 
   4   1   5      488.57      502.16     12.26 o 
   5   1   5       32.86       33.92      4.69 o 
   6   1   5       41.71       37.30      2.97 o 
   7   1   5      929.31     1036.67     25.82 o 
   8   1   5      267.69      266.77      6.83 o 
   9   1   5       53.12       51.30      5.89 o 
  10   1   5       63.32       80.12      8.54 o 
  11   1   5       14.09       13.73      4.38 o 
  12   1   5        2.33        0.00      3.42 o 
 -15   2   5        1.73        4.17      3.10 o 
 -14   2   5        0.49        3.75      3.23 o 
 -13   2   5      123.17      136.34      8.58 o 
 -12   2   5      237.88      266.07     13.06 o 
 -11   2   5        2.71        2.04      3.50 o 
 -10   2   5      115.00      103.94      8.10 o 
  -9   2   5      104.63       89.59      4.68 o 
  -8   2   5        4.31        5.84      1.70 o 
  -7   2   5       49.76       46.33      3.36 o 
  -6   2   5     1170.59     1180.62     14.28 o 
  -5   2   5      168.95      178.74      4.19 o 
  -4   2   5       80.46       68.45      2.29 o 
  -3   2   5     1284.06     1235.99      9.54 o 
  -2   2   5       55.22       63.49      3.59 o 
  -1   2   5       23.03       22.11      1.59 o 
   0   2   5      856.95      874.49      8.55 o 
   1   2   5        2.79        3.80      1.09 o 
   2   2   5      406.01      379.67      5.39 o 
   3   2   5        2.36        1.83      1.27 o 
   4   2   5      469.17      470.62     14.89 o 
   5   2   5        6.81       15.78      3.04 o 
   6   2   5       42.78       37.88      4.30 o 
   7   2   5      635.95      680.96     18.40 o 
   8   2   5       51.63       52.07      3.84 o 
   9   2   5        1.27        0.00      2.31 o 
  10   2   5      100.82       87.33      8.87 o 
  11   2   5       34.54       27.01      3.85 o 
 -15   3   5        6.90        8.11      2.92 o 
 -14   3   5        1.07       11.28      3.49 o 
 -13   3   5       31.81       20.74      3.79 o 
 -12   3   5       26.12       23.56      5.25 o 
 -11   3   5       23.31       13.63      3.70 o 
 -10   3   5        0.81        7.30      3.41 o 
  -9   3   5       13.30       17.27      2.96 o 
  -8   3   5        7.77        6.70      2.45 o 
  -7   3   5        1.72        2.39      1.62 o 
  -6   3   5       43.54       42.35      3.20 o 
  -5   3   5       68.48       71.84      6.64 o 
  -4   3   5       81.86       79.68      3.54 o 
  -3   3   5        2.00        0.91      1.55 o 
  -2   3   5       15.52       12.88      2.68 o 
  -1   3   5        6.97        6.06      1.66 o 
   0   3   5      808.99      907.20     13.36 o 
   1   3   5       98.94       87.54      2.77 o 
   2   3   5        0.82        6.35      1.50 o 
   3   3   5        0.16        0.00      1.17 o 
   4   3   5        1.23        0.00      2.37 o 
   5   3   5      638.33      673.00     16.17 o 
   6   3   5       51.26       49.95      4.99 o 
   7   3   5        0.06        1.40      2.98 o 
   8   3   5       29.64       21.65      3.65 o 
   9   3   5        3.65        3.86      2.52 o 
  10   3   5       42.68       36.83      5.66 o 
  11   3   5        0.94        2.48      4.37 o 
 -14   4   5       58.25       61.26     10.98 o 
 -13   4   5       27.90       31.81      5.36 o 
 -12   4   5        0.12        4.08      2.53 o 
 -11   4   5       48.41       48.39      4.81 o 
 -10   4   5        9.92       11.37      4.02 o 
  -9   4   5       20.00       25.24      4.41 o 
  -8   4   5      496.31      509.30     13.31 o 
  -7   4   5      365.59      369.75     10.78 o 
  -6   4   5        2.78        5.13      2.87 o 
  -5   4   5        0.76        0.52      1.22 o 
  -4   4   5        0.21        2.68      1.93 o 
  -3   4   5      102.83      107.00      4.13 o 
  -2   4   5        0.48        0.50      1.33 o 
  -1   4   5        6.31        7.09      1.43 o 
   0   4   5       83.11       82.48      6.30 o 
   1   4   5      116.53      127.66      5.05 o 
   2   4   5       39.37       36.38      2.62 o 
   3   4   5      290.72      291.66      8.37 o 
   4   4   5        1.91        3.24      3.10 o 
   5   4   5      480.41      505.93     16.52 o 
   6   4   5      112.79      107.21      6.39 o 
   7   4   5       45.04       51.28      4.90 o 
   8   4   5       26.07       27.89      4.10 o 
   9   4   5        4.41        6.65      3.07 o 
  10   4   5        0.00        6.75      3.71 o 
 -13   5   5        7.33        4.34      3.74 o 
 -12   5   5        0.00        2.59      3.30 o 
 -11   5   5        0.01        1.25      3.85 o 
 -10   5   5        9.26        5.67      3.82 o 
  -9   5   5        3.33        4.92      3.76 o 
  -8   5   5        1.80        0.00      6.30 o 
  -7   5   5        1.74        7.32      4.11 o 
  -6   5   5        0.27        0.00      2.90 o 
  -5   5   5        0.17        6.29      2.18 o 
  -4   5   5       80.57       83.56      5.32 o 
  -3   5   5        1.56        6.05      2.38 o 
  -2   5   5      111.22      126.29      8.53 o 
  -1   5   5        2.97        1.45      1.95 o 
   0   5   5      144.30      147.88      5.49 o 
   1   5   5        8.78        4.79      3.07 o 
   2   5   5       70.75       80.50      4.55 o 
   3   5   5        0.49        2.12      2.17 o 
   4   5   5      590.92      653.72     15.41 o 
   5   5   5        4.12        1.30      2.38 o 
   6   5   5       71.90       71.50      4.84 o 
   7   5   5       15.16       18.20      3.13 o 
   8   5   5        2.07        9.83      3.27 o 
   9   5   5        1.51        6.30      3.62 o 
 -12   6   5        1.53        6.86      4.65 o 
 -11   6   5        0.73       10.08      4.19 o 
 -10   6   5        0.71        7.42      6.74 o 
  -9   6   5       22.36       22.93      6.61 o 
  -8   6   5       29.38       30.55      4.68 o 
  -7   6   5       29.04       25.30      4.97 o 
  -6   6   5       29.90       29.69      5.05 o 
  -5   6   5        3.40        4.12      3.65 o 
  -4   6   5       15.58       14.81      4.68 o 
  -3   6   5      126.72      127.61      5.11 o 
  -2   6   5        0.39        3.05      3.23 o 
  -1   6   5        2.06        0.00      3.73 o 
   0   6   5       64.39       76.16      7.57 o 
   1   6   5      111.07      119.78      4.98 o 
   2   6   5       25.97       25.43      3.56 o 
   3   6   5        9.03        6.46      2.32 o 
   4   6   5      138.11      150.26      8.97 o 
   5   6   5        9.58        9.05      3.30 o 
   6   6   5        0.23        0.28      2.99 o 
   7   6   5        6.35        2.94      4.59 o 
   8   6   5        6.95        5.03      3.37 o 
 -10   7   5        0.08        7.82      4.16 o 
  -9   7   5        1.32        4.21      4.04 o 
  -8   7   5        0.00        0.00      3.55 o 
  -7   7   5        0.08        2.55      6.50 o 
  -6   7   5        1.00        8.26      3.68 o 
  -5   7   5        0.07        0.00      3.33 o 
  -4   7   5       25.04       23.17      3.08 o 
  -3   7   5       65.86       74.64      5.65 o 
  -2   7   5        0.00        6.97      3.61 o 
  -1   7   5        1.79        0.00      2.78 o 
   0   7   5        3.96       12.20      3.21 o 
   1   7   5       30.80       31.35      3.62 o 
   2   7   5      270.64      256.75     14.58 o 
   3   7   5       63.48       62.11      7.87 o 
   4   7   5        1.82        4.43      3.88 o 
   5   7   5        0.81        0.00      2.47 o 
   6   7   5        0.04        0.00      3.26 o 
  -8   8   5        2.15       15.44      4.55 o 
  -7   8   5        0.83        0.00      2.17 o 
  -6   8   5        3.80        5.82      3.77 o 
  -5   8   5       28.40       32.52      5.97 o 
  -4   8   5       36.10       29.49      4.32 o 
  -3   8   5        0.37       10.02      3.24 o 
  -2   8   5        0.69        4.24      2.76 o 
  -1   8   5        6.54       11.46      3.54 o 
   0   8   5       15.49        9.97      3.18 o 
   1   8   5       25.21       26.55      3.60 o 
   2   8   5       15.39       19.52      3.39 o 
   3   8   5       11.05        7.61      2.73 o 
   4   8   5        0.01        0.00      5.79 o 
 -16   0   6        8.11        5.67      4.11 o 
 -15   0   6        3.96        6.12      6.23 o 
 -14   0   6        1.06        2.29      3.18 o 
 -13   0   6      151.23      139.32     16.17 o 
 -12   0   6      342.13      372.35     10.53 o 
 -11   0   6     1021.75     1097.74     41.98 o 
 -10   0   6      447.15      450.57     13.60 o 
  -9   0   6       51.22       58.84      4.02 o 
  -8   0   6       79.45       77.23      3.70 o 
  -7   0   6       47.81       41.01      3.68 o 
  -6   0   6      180.08      175.52      5.67 o 
  -5   0   6     9438.35     9885.56     86.31 o 
  -4   0   6     3112.07     3233.04     26.97 o 
  -3   0   6      613.82      591.81      7.86 o 
  -2   0   6       12.07       10.32      1.77 o 
  -1   0   6      101.81      102.86      6.87 o 
   0   0   6       99.04      114.33      7.19 o 
   1   0   6     4327.15     4557.31     41.10 o 
   2   0   6      264.71      283.06      4.62 o 
   3   0   6      137.42      124.76      4.05 o 
   4   0   6      314.76      338.68     12.67 o 
   5   0   6      196.32      189.97      9.89 o 
   6   0   6      151.71      163.80      9.54 o 
   7   0   6      180.39      195.98     12.80 o 
   8   0   6      505.43      551.24     28.38 o 
   9   0   6       17.13       18.88      6.58 o 
  10   0   6       11.49       20.31      5.93 o 
  11   0   6        0.13        3.14      6.40 o 
 -16   1   6        3.11        0.00      3.41 o 
 -15   1   6        8.39        9.94      3.77 o 
 -14   1   6       35.75       35.55      3.72 o 
 -13   1   6       18.71       12.53      2.98 o 
 -12   1   6      101.69      111.57      5.78 o 
 -11   1   6      207.47      184.76     10.16 o 
 -10   1   6      158.05      141.32      5.50 o 
  -9   1   6       44.54       41.23      2.89 o 
  -8   1   6        6.21       12.26      2.04 o 
  -7   1   6       22.30       30.78      2.72 o 
  -6   1   6      123.73      114.12      3.59 o 
  -5   1   6        3.55        6.61      1.51 o 
  -4   1   6       62.75       73.05      3.98 o 
  -3   1   6       74.76       70.20      2.65 o 
  -2   1   6      290.12      287.61      5.31 o 
  -1   1   6       64.61       68.30      3.60 o 
   0   1   6      469.48      507.58      7.44 o 
   1   1   6     1616.25     1842.05     18.69 o 
   2   1   6      163.32      182.75      4.82 o 
   3   1   6       14.69       15.58      2.02 o 
   4   1   6       48.99       53.73      2.98 o 
   5   1   6      157.38      159.38      5.65 o 
   6   1   6      233.71      229.49      6.75 o 
   7   1   6      321.50      303.32      6.62 o 
   8   1   6      303.38      302.45     25.84 o 
   9   1   6       18.59       16.25      4.76 o 
  10   1   6        0.28        5.83      3.23 o 
  11   1   6        2.74        1.76      3.17 o 
 -16   2   6        0.06        4.91      3.78 o 
 -15   2   6       12.90       16.44      3.19 o 
 -14   2   6       43.02       45.85      4.79 o 
 -13   2   6       37.66       31.78      3.56 o 
 -12   2   6      152.87      154.26      8.56 o 
 -11   2   6       94.91       95.33      8.70 o 
 -10   2   6      216.71      227.71      9.54 o 
  -9   2   6      379.07      367.31      9.13 o 
  -8   2   6       20.32       23.98      3.42 o 
  -7   2   6      191.57      187.84      4.61 o 
  -6   2   6      853.26      871.75     13.50 o 
  -5   2   6       34.86       34.43      1.93 o 
  -4   2   6      112.88      114.69      4.20 o 
  -3   2   6     1987.77     2047.71     12.93 o 
  -2   2   6      309.11      308.15      4.05 o 
  -1   2   6      428.30      448.45      5.88 o 
   0   2   6      194.34      208.87      3.57 o 
   1   2   6      154.57      175.97      3.81 o 
   2   2   6      504.87      585.08      8.52 o 
   3   2   6      149.67      153.76      5.87 o 
   4   2   6       11.44        4.68      3.88 o 
   5   2   6       83.59       79.15      4.18 o 
   6   2   6      204.27      211.65      8.77 o 
   7   2   6       44.69       44.93      4.30 o 
   8   2   6        3.44        5.08      2.35 o 
   9   2   6       95.12      115.21     11.83 o 
  10   2   6        9.85       10.05      3.51 o 
  11   2   6        3.76        0.00      3.51 o 
 -15   3   6       14.67       15.12      6.87 o 
 -14   3   6       23.60       19.97      6.50 o 
 -13   3   6       79.29       94.36      4.93 o 
 -12   3   6        7.75        6.62      3.36 o 
 -11   3   6       25.62       24.61      4.17 o 
 -10   3   6        5.16        6.56      2.89 o 
  -9   3   6      503.99      522.49     11.34 o 
  -8   3   6       13.18       12.44      2.87 o 
  -7   3   6      148.90      139.74      4.20 o 
  -6   3   6       33.81       42.38      5.02 o 
  -5   3   6       16.36       15.54      2.09 o 
  -4   3   6        3.00        5.09      1.85 o 
  -3   3   6      103.12      104.58      4.60 o 
  -2   3   6      174.28      168.21      5.04 o 
  -1   3   6      914.34     1036.62     10.77 o 
   0   3   6       49.07       44.62      3.02 o 
   1   3   6       90.44       94.15      5.47 o 
   2   3   6       24.71       27.57      2.43 o 
   3   3   6      293.13      307.30      8.15 o 
   4   3   6      108.18      115.65      5.04 o 
   5   3   6      988.98     1085.23     31.02 o 
   6   3   6       13.87        9.95      3.99 o 
   7   3   6        0.76        1.01      2.59 o 
   8   3   6        6.53       14.08      3.08 o 
   9   3   6       52.66       58.37      7.59 o 
  10   3   6       48.11       46.89      5.88 o 
 -14   4   6       23.17       22.46      4.73 o 
 -13   4   6       12.46        9.87      3.71 o 
 -12   4   6        0.28        6.60      6.10 o 
 -11   4   6        1.86       11.29      3.87 o 
 -10   4   6        7.59        9.64      3.95 o 
  -9   4   6       86.93       86.01      5.64 o 
  -8   4   6        4.00        3.19      4.90 o 
  -7   4   6        0.39        5.51      3.35 o 
  -6   4   6       29.18       24.00      4.19 o 
  -5   4   6       24.80       26.98      3.44 o 
  -4   4   6       93.82       98.16      5.19 o 
  -3   4   6        4.64        5.73      1.97 o 
  -2   4   6     1880.00     2097.60     48.69 o 
  -1   4   6       24.02       26.51      1.90 o 
   0   4   6       71.68       76.12      3.63 o 
   1   4   6        1.94        9.35      3.03 o 
   2   4   6       26.87       22.64      2.49 o 
   3   4   6        3.24        1.32      1.51 o 
   4   4   6       80.34       75.28      4.89 o 
   5   4   6        9.77       11.07      4.63 o 
   6   4   6       22.28       21.42      4.62 o 
   7   4   6       12.62       10.96      3.68 o 
   8   4   6        1.59        1.04      2.74 o 
   9   4   6        8.73        4.42      3.05 o 
  10   4   6        0.01        8.28      5.38 o 
 -13   5   6        0.29        1.86      3.50 o 
 -12   5   6        2.83        8.51      3.95 o 
 -11   5   6        0.46        1.42      3.84 o 
 -10   5   6        3.03        8.66      4.18 o 
  -9   5   6       71.62       72.13      6.77 o 
  -8   5   6       26.44       27.25      4.91 o 
  -7   5   6       73.56       73.60      8.87 o 
  -6   5   6       74.28       72.54      4.98 o 
  -5   5   6        6.79        3.19      2.33 o 
  -4   5   6        2.59        3.22      3.11 o 
  -3   5   6       54.13       51.24      5.41 o 
  -2   5   6      114.55      125.76      5.34 o 
  -1   5   6       23.12       25.48      3.47 o 
   0   5   6       77.98       84.77      4.85 o 
   1   5   6       30.98       27.43      5.07 o 
   2   5   6       34.82       41.02      4.77 o 
   3   5   6      225.42      244.43      5.75 o 
   4   5   6       83.08       78.13      4.49 o 
   5   5   6       30.20       31.04      4.08 o 
   6   5   6        7.31       13.62      3.34 o 
   7   5   6        4.24        6.85      3.80 o 
   8   5   6        3.60        3.25      4.61 o 
   9   5   6        1.13        6.85      3.67 o 
 -12   6   6        2.15        1.52      3.62 o 
 -11   6   6        0.06        7.06      4.09 o 
 -10   6   6       27.16       31.51      8.78 o 
  -9   6   6       61.77       73.22      6.07 o 
  -8   6   6       11.13       10.23      4.25 o 
  -7   6   6       36.73       47.48      5.62 o 
  -6   6   6      129.35      158.95     10.72 o 
  -5   6   6       29.90       21.81      4.82 o 
  -4   6   6       93.30      104.64      4.45 o 
  -3   6   6        0.87        3.29      2.64 o 
  -2   6   6        2.00        5.64      2.93 o 
  -1   6   6       11.94        7.20      2.22 o 
   0   6   6      139.27      171.66      8.06 o 
   1   6   6        1.14        4.50      2.47 o 
   2   6   6       34.19       29.57      4.46 o 
   3   6   6       30.64       29.99      3.37 o 
   4   6   6       26.63       26.36      3.29 o 
   5   6   6        0.35        1.04      3.23 o 
   6   6   6        0.13        4.29      2.92 o 
   7   6   6        5.52       21.38      5.31 o 
 -10   7   6        0.86        7.65      4.81 o 
  -9   7   6        1.57        2.96      3.87 o 
  -8   7   6       10.19       11.35      4.41 o 
  -7   7   6        0.03       10.05      4.10 o 
  -6   7   6       57.56       48.06      8.46 o 
  -5   7   6        3.74        0.00      2.88 o 
  -4   7   6        1.05        4.76      4.17 o 
  -3   7   6        6.67       11.71      2.89 o 
  -2   7   6        1.81        0.00      2.90 o 
  -1   7   6        0.02        4.68      2.65 o 
   0   7   6        5.81        0.90      3.30 o 
   1   7   6        7.09        3.85      4.64 o 
   2   7   6      122.20      128.76     10.72 o 
   3   7   6       20.08       21.50      3.96 o 
   4   7   6        0.01        3.96      3.36 o 
   5   7   6        2.83        8.00      3.79 o 
   6   7   6        1.18        0.00      4.92 o 
  -7   8   6       10.25       11.00      3.96 o 
  -6   8   6       11.14       12.86      3.76 o 
  -5   8   6        0.08        6.28      3.55 o 
  -4   8   6       17.59       13.08      3.77 o 
  -3   8   6       13.85       22.38      5.82 o 
  -2   8   6       11.46       10.70      3.24 o 
  -1   8   6        9.24       11.24      2.88 o 
   0   8   6        1.64        3.38      2.71 o 
   1   8   6       14.68       16.72      3.56 o 
   2   8   6        2.34        7.48      2.80 o 
   3   8   6       27.23       17.69      4.31 o 
 -16   1   7        0.62        5.49      3.16 o 
 -15   1   7        2.04        6.84      4.00 o 
 -14   1   7        2.17        5.28      2.55 o 
 -13   1   7      107.41      110.47      8.04 o 
 -12   1   7      615.67      672.60     10.83 o 
 -11   1   7      859.05      933.53     28.48 o 
 -10   1   7      179.02      169.54      5.22 o 
  -9   1   7      128.34      132.55      4.34 o 
  -8   1   7      190.25      193.25      5.77 o 
  -7   1   7      376.55      412.02      6.85 o 
  -6   1   7      638.48      630.50      8.00 o 
  -5   1   7     1130.98     1221.66      9.45 o 
  -4   1   7      150.44      157.27      4.89 o 
  -3   1   7       54.83       50.51      2.35 o 
  -2   1   7       11.52       15.81      2.47 o 
  -1   1   7        1.54        3.50      1.33 o 
   0   1   7      596.53      688.09      7.98 o 
   1   1   7       41.24       38.99      3.73 o 
   2   1   7      624.46      679.19     10.88 o 
   3   1   7       50.27       47.00      3.67 o 
   4   1   7        1.25        3.67      2.69 o 
   5   1   7       40.21       53.32      6.15 o 
   6   1   7      166.72      174.94      7.20 o 
   7   1   7        0.91        0.00      2.52 o 
   8   1   7       96.31       90.62      7.04 o 
   9   1   7       53.90       46.91     10.09 o 
  10   1   7        1.96        0.66      4.53 o 
 -16   2   7        7.32       12.47      4.05 o 
 -15   2   7       29.90       29.59      4.44 o 
 -14   2   7       12.82       13.15      3.14 o 
 -13   2   7        3.98        5.35      2.42 o 
 -12   2   7        6.90        4.66      1.94 o 
 -11   2   7       43.37       53.73      6.13 o 
 -10   2   7      165.37      167.99      6.81 o 
  -9   2   7      599.69      619.12     13.43 o 
  -8   2   7      290.14      262.38      6.66 o 
  -7   2   7      740.96      739.88      8.33 o 
  -6   2   7      206.42      206.35      4.11 o 
  -5   2   7       32.50       30.00      2.50 o 
  -4   2   7     1310.22     1417.46     11.36 o 
  -3   2   7      897.84      924.13     10.25 o 
  -2   2   7       57.62       67.46      2.68 o 
  -1   2   7      585.92      646.48     12.50 o 
   0   2   7       15.55       14.89      1.68 o 
   1   2   7       67.90       57.72      3.17 o 
   2   2   7      534.85      585.78     11.89 o 
   3   2   7        2.98        1.18      2.21 o 
   4   2   7        4.54        7.67      2.34 o 
   5   2   7        5.57        9.20      2.61 o 
   6   2   7       50.09       42.25      5.04 o 
   7   2   7       75.12       81.48      6.33 o 
   8   2   7        6.36        0.88      2.36 o 
   9   2   7        9.46       13.30      5.12 o 
  10   2   7        3.61       10.02      3.57 o 
 -15   3   7        2.29        5.97      3.45 o 
 -14   3   7      131.85      124.77     14.08 o 
 -13   3   7       50.73       52.08      3.70 o 
 -12   3   7        3.58        6.08      3.19 o 
 -11   3   7        8.28        9.98      3.02 o 
 -10   3   7       19.94       17.68      3.61 o 
  -9   3   7      496.86      462.00     10.24 o 
  -8   3   7       18.21       18.47      3.33 o 
  -7   3   7       12.89       12.36      3.96 o 
  -6   3   7       34.88       32.01      3.44 o 
  -5   3   7       77.29       88.39      5.24 o 
  -4   3   7      101.32      105.44      3.99 o 
  -3   3   7       46.58       40.45      2.80 o 
  -2   3   7        0.72        0.00      1.60 o 
  -1   3   7      696.73      761.81      8.88 o 
   0   3   7       24.26       27.69      2.94 o 
   1   3   7        0.03        0.00      1.14 o 
   2   3   7       23.35       25.21      2.44 o 
   3   3   7      178.63      180.13      7.18 o 
   4   3   7      279.96      317.52     12.80 o 
   5   3   7       75.86       81.47      6.04 o 
   6   3   7       72.11       67.43      4.34 o 
   7   3   7       10.83       13.65      2.87 o 
   8   3   7       20.86       21.74      5.05 o 
   9   3   7       66.09       62.59      6.87 o 
  10   3   7       21.03       22.91      6.19 o 
 -14   4   7       10.73       19.23      4.86 o 
 -13   4   7        0.17        5.53      4.16 o 
 -12   4   7        3.49       10.65      4.51 o 
 -11   4   7       56.13       69.26      6.69 o 
 -10   4   7       51.25       51.80      5.25 o 
  -9   4   7       40.76       58.95      6.04 o 
  -8   4   7     1198.33     1316.68     51.10 o 
  -7   4   7        1.87        1.15      3.23 o 
  -6   4   7       44.73       36.89      3.65 o 
  -5   4   7       12.52       10.49      3.13 o 
  -4   4   7       29.83       33.73      3.03 o 
  -3   4   7       21.60       26.45      3.15 o 
  -2   4   7      260.85      257.46      6.44 o 
  -1   4   7        0.12        2.00      1.35 o 
   0   4   7        8.56        6.94      2.15 o 
   1   4   7        4.44        5.76      2.16 o 
   2   4   7        6.23        9.92      2.00 o 
   3   4   7       67.33       62.69      4.92 o 
   4   4   7       93.09       87.28      4.11 o 
   5   4   7       25.34       26.57      4.01 o 
   6   4   7        6.90        5.13      3.40 o 
   7   4   7        1.68        6.42      2.97 o 
   8   4   7       19.81       25.78      4.19 o 
   9   4   7       31.12       30.47      6.98 o 
 -13   5   7        1.03        2.93      3.45 o 
 -12   5   7        9.07        8.13      4.30 o 
 -11   5   7       64.50       54.24      6.07 o 
 -10   5   7        3.60        4.65      4.59 o 
  -9   5   7        2.24        4.62      3.99 o 
  -8   5   7      283.56      313.97      9.77 o 
  -7   5   7       59.85       47.11      6.25 o 
  -6   5   7      143.91      157.45      7.47 o 
  -5   5   7       19.13       15.20      3.76 o 
  -4   5   7       12.23       11.76      2.78 o 
  -3   5   7       29.87       26.57      4.02 o 
  -2   5   7       78.71       85.66      4.83 o 
  -1   5   7       39.47       42.93      3.80 o 
   0   5   7        1.95        7.60      2.54 o 
   1   5   7       33.96       41.12      4.23 o 
   2   5   7       47.14       50.87      5.49 o 
   3   5   7      146.82      150.55      6.07 o 
   4   5   7      122.85      109.14      6.26 o 
   5   5   7       54.27       57.35      5.83 o 
   6   5   7        9.19        7.51      3.31 o 
   7   5   7        0.00        5.74      3.26 o 
   8   5   7        0.50        6.20      3.63 o 
 -12   6   7        0.22        0.76      3.98 o 
 -11   6   7        0.49        4.24      4.08 o 
 -10   6   7       39.46       45.54     13.07 o 
  -9   6   7       53.49       64.15      6.54 o 
  -8   6   7        8.94       15.06      4.10 o 
  -7   6   7       67.25       85.04      7.02 o 
  -6   6   7       75.52       88.91      7.53 o 
  -5   6   7       72.12       83.16      5.72 o 
  -4   6   7      114.78      121.33      7.53 o 
  -3   6   7        4.45        8.12      2.64 o 
  -2   6   7        1.77        5.35      3.84 o 
  -1   6   7      157.59      161.40     13.83 o 
   0   6   7       14.58       13.48      3.31 o 
   1   6   7        3.82        8.33      3.10 o 
   2   6   7        6.84        8.41      3.47 o 
   3   6   7        3.56        8.78      2.68 o 
   4   6   7        6.34        9.78      3.14 o 
   5   6   7       12.59       13.84      3.12 o 
   6   6   7        0.38        2.37      3.33 o 
   7   6   7        2.25        1.62      4.87 o 
 -10   7   7        0.13        0.00      4.15 o 
  -9   7   7        8.07       10.81      4.20 o 
  -8   7   7        2.31        2.71      4.36 o 
  -7   7   7        2.27       12.07      5.63 o 
  -6   7   7      158.18      161.70     19.39 o 
  -5   7   7       46.29       38.37      6.66 o 
  -4   7   7       13.52       13.54      4.10 o 
  -3   7   7        9.74        8.83      3.01 o 
  -2   7   7        0.07        0.00      2.70 o 
  -1   7   7        0.01        4.14      2.76 o 
   0   7   7        2.07        3.54      3.16 o 
   1   7   7       97.33      100.58      9.44 o 
   2   7   7        1.18        5.57      3.61 o 
   3   7   7        5.39        7.56      6.84 o 
   4   7   7        0.00        2.85      3.98 o 
   5   7   7        1.59        2.37      3.26 o 
  -7   8   7        1.39        5.18      9.89 o 
  -6   8   7       20.20       16.49      4.08 o 
  -5   8   7       99.00      102.66     13.21 o 
  -4   8   7        0.36        7.01      3.43 o 
  -3   8   7       17.17       16.31      3.95 o 
  -2   8   7       16.59       15.61      3.55 o 
  -1   8   7        1.40        4.57      2.92 o 
   0   8   7       17.18       19.25      3.46 o 
   1   8   7       27.54       19.54      4.17 o 
   2   8   7        0.00        3.59      4.26 o 
 -16   0   8        5.76        9.44      6.26 o 
 -15   0   8       16.82       15.34      8.44 o 
 -14   0   8      183.98      167.72     14.29 o 
 -13   0   8      265.29      260.26     27.91 o 
 -12   0   8       30.03       34.72      5.50 o 
 -11   0   8      408.14      475.62     17.14 o 
 -10   0   8      343.30      335.50     10.16 o 
  -9   0   8        8.94        8.17      7.91 o 
  -8   0   8      275.95      259.00      9.67 o 
  -7   0   8        1.67        2.66      2.21 o 
  -6   0   8     1722.42     1906.56     24.74 o 
  -5   0   8      182.31      189.26      5.15 o 
  -4   0   8       73.44       56.09      3.78 o 
  -3   0   8        2.92        8.68      2.21 o 
  -2   0   8       73.93       80.80      4.67 o 
  -1   0   8        2.00        0.00      3.26 o 
   0   0   8      528.96      651.63     17.59 o 
   1   0   8      426.11      455.24     14.65 o 
   2   0   8       57.68       47.36      4.92 o 
   3   0   8      487.38      482.00     34.29 o 
   4   0   8       42.98       43.04     11.11 o 
   5   0   8       24.53       16.74     12.03 o 
   6   0   8       50.87       70.79     12.70 o 
   7   0   8      225.23      244.54     18.12 o 
   8   0   8       12.49        2.88      5.34 o 
   9   0   8        6.46        1.76      5.56 o 
  10   0   8        2.44        5.67      5.67 o 
 -16   1   8        4.19        3.09      3.88 o 
 -15   1   8        3.50        9.96      3.94 o 
 -14   1   8       12.59       18.72      3.00 o 
 -13   1   8      203.99      226.88     17.54 o 
 -12   1   8      290.76      284.02      9.35 o 
 -11   1   8      597.06      621.15     20.63 o 
 -10   1   8       32.27       26.02      3.27 o 
  -9   1   8        7.30        7.22      2.08 o 
  -8   1   8       54.62       50.66      3.44 o 
  -7   1   8        6.41       10.67      2.20 o 
  -6   1   8       25.71       32.11      2.84 o 
  -5   1   8      285.17      297.42      5.13 o 
  -4   1   8        4.36        6.17      2.40 o 
  -3   1   8        8.31        9.59      1.61 o 
  -2   1   8      112.20      109.63      5.07 o 
  -1   1   8       60.10       66.48      2.71 o 
   0   1   8      187.84      199.11      8.32 o 
   1   1   8      138.69      139.00      5.71 o 
   2   1   8      133.62      138.89      7.00 o 
   3   1   8        4.58        3.45      1.69 o 
   4   1   8       22.14       20.16      5.41 o 
   5   1   8       84.06       83.12      7.58 o 
   6   1   8      190.62      214.68      9.09 o 
   7   1   8      167.98      176.21     10.98 o 
   8   1   8       20.38       29.05      5.22 o 
   9   1   8        0.33        7.13      3.98 o 
  10   1   8        5.59        7.03      6.04 o 
 -16   2   8        4.18        9.06      5.14 o 
 -15   2   8        1.11        7.78      2.75 o 
 -14   2   8       97.72       93.36      8.36 o 
 -13   2   8       83.96       85.13      6.26 o 
 -12   2   8       18.97       21.38      4.55 o 
 -11   2   8      191.54      181.82      7.90 o 
 -10   2   8      101.68      104.24      6.86 o 
  -9   2   8        3.53        2.52      1.83 o 
  -8   2   8      185.28      173.91      4.30 o 
  -7   2   8      166.98      188.89      5.22 o 
  -6   2   8       30.28       26.76      2.51 o 
  -5   2   8      175.70      164.06      3.80 o 
  -4   2   8      332.31      348.81      5.49 o 
  -3   2   8        4.60        8.52      2.27 o 
  -2   2   8       86.47       96.22      4.56 o 
  -1   2   8       59.54       62.97      3.26 o 
   0   2   8        9.53       10.08      1.65 o 
   1   2   8       10.33        8.89      2.34 o 
   2   2   8        5.85       14.00      3.59 o 
   3   2   8        4.93        2.57      1.66 o 
   4   2   8       23.62       22.45      4.90 o 
   5   2   8      160.48      164.21      5.45 o 
   6   2   8       11.11        8.15      3.42 o 
   7   2   8        0.47        2.22      3.44 o 
   8   2   8       14.21       12.82      4.30 o 
   9   2   8       11.99       27.47      5.90 o 
 -15   3   8        0.10        4.10      3.32 o 
 -14   3   8      246.09      249.83     31.35 o 
 -13   3   8        5.87        8.14      3.58 o 
 -12   3   8        1.95        4.91      2.61 o 
 -11   3   8       27.96       33.84      5.11 o 
 -10   3   8     1032.01     1148.09     17.67 o 
  -9   3   8       42.97       39.28      4.85 o 
  -8   3   8      230.56      211.77      7.58 o 
  -7   3   8       15.85       17.36      3.89 o 
  -6   3   8        1.75        4.97      2.41 o 
  -5   3   8       99.29       96.69      5.89 o 
  -4   3   8       98.69       93.81      2.69 o 
  -3   3   8        0.47        2.66      1.50 o 
  -2   3   8        1.21        0.00      1.43 o 
  -1   3   8       12.43        9.87      2.58 o 
   0   3   8       47.20       38.24      2.85 o 
   1   3   8       51.92       48.82      2.98 o 
   2   3   8        4.05        9.47      2.70 o 
   3   3   8        0.02        6.11      3.47 o 
   4   3   8        6.72        4.87      2.74 o 
   5   3   8       54.44       49.70      4.79 o 
   6   3   8        0.49        2.71      2.50 o 
   7   3   8        0.62       10.45      3.13 o 
   8   3   8       21.29       24.31      7.82 o 
   9   3   8       41.88       38.40      6.03 o 
 -14   4   8        0.86        7.10      3.23 o 
 -13   4   8        0.07        2.16      3.86 o 
 -12   4   8        0.00        9.19      6.03 o 
 -11   4   8       29.55       32.41      4.76 o 
 -10   4   8        0.08        2.22      3.75 o 
  -9   4   8       25.29       26.69      5.51 o 
  -8   4   8      171.74      185.14     11.82 o 
  -7   4   8      165.97      182.57      8.39 o 
  -6   4   8        1.17        3.93      1.86 o 
  -5   4   8        1.83        6.18      2.03 o 
  -4   4   8       13.68       15.73      3.64 o 
  -3   4   8      407.33      451.11     10.50 o 
  -2   4   8      153.99      148.32      4.32 o 
  -1   4   8        0.00        1.96      1.34 o 
   0   4   8       27.41       32.69      3.93 o 
   1   4   8       27.72       32.58      4.85 o 
   2   4   8        9.15       12.97      5.42 o 
   3   4   8       15.03       14.67      3.20 o 
   4   4   8        4.05       10.89      3.82 o 
   5   4   8        0.85        1.48      2.77 o 
   6   4   8        1.75        3.20      2.92 o 
   7   4   8        3.90        5.15      3.13 o 
   8   4   8        0.26        7.87      3.82 o 
 -13   5   8        0.00        0.00      3.84 o 
 -12   5   8       10.25       13.27      5.96 o 
 -11   5   8        4.17        7.91      4.17 o 
 -10   5   8       50.15       46.65      6.25 o 
  -9   5   8       49.99       48.14      6.57 o 
  -8   5   8      478.69      544.39     13.30 o 
  -7   5   8       30.87       26.79      5.22 o 
  -6   5   8        0.18        4.42      3.65 o 
  -5   5   8        3.10        6.29      2.86 o 
  -4   5   8       12.92       14.51      3.42 o 
  -3   5   8        8.64       10.73      3.31 o 
  -2   5   8        6.63        2.91      2.21 o 
  -1   5   8       14.74       20.87      3.35 o 
   0   5   8        8.71        9.25      3.62 o 
   1   5   8        3.27        3.38      2.27 o 
   2   5   8        3.58        2.79      2.42 o 
   3   5   8        1.27        3.73      3.02 o 
   4   5   8        0.16        0.00      3.05 o 
   5   5   8       18.59       19.41      4.14 o 
   6   5   8        0.00        1.32      2.79 o 
   7   5   8        1.02        6.32      3.10 o 
 -12   6   8        0.00        6.25      5.79 o 
 -11   6   8        0.97       11.54      4.12 o 
 -10   6   8        1.13        1.44      3.84 o 
  -9   6   8       28.12       20.87      6.82 o 
  -8   6   8        9.90        9.67      4.21 o 
  -7   6   8      110.35      118.89      7.78 o 
  -6   6   8        0.47        3.71      3.81 o 
  -5   6   8       73.31       69.07      6.43 o 
  -4   6   8        0.32        2.38      2.34 o 
  -3   6   8       29.37       31.34      5.31 o 
  -2   6   8       11.28       10.43      3.33 o 
  -1   6   8       38.78       43.49      5.61 o 
   0   6   8        2.88        7.34      2.94 o 
   1   6   8        0.00        0.00      2.48 o 
   2   6   8       17.60       14.54      3.74 o 
   3   6   8        2.06        2.37      2.38 o 
   4   6   8       14.63        9.85      2.90 o 
   5   6   8       28.58       27.08      3.98 o 
   6   6   8        0.45       10.91      3.36 o 
 -10   7   8        1.07        4.06      4.27 o 
  -9   7   8        0.40       13.68      4.42 o 
  -8   7   8        0.06        0.46      3.91 o 
  -7   7   8      100.99      105.02      9.57 o 
  -6   7   8       13.70       19.39      5.40 o 
  -5   7   8       18.25       19.97      4.14 o 
  -4   7   8       23.91       16.53      5.84 o 
  -3   7   8        0.21        3.19      2.82 o 
  -2   7   8        9.68        9.42      3.33 o 
  -1   7   8        0.31        0.00      3.00 o 
   0   7   8        0.92        5.52      2.93 o 
   1   7   8        7.90        5.77      4.49 o 
   2   7   8       19.79       18.52      4.02 o 
   3   7   8        0.62        6.87      3.11 o 
   4   7   8        0.91        5.51      3.79 o 
  -6   8   8        0.01        5.97      4.24 o 
  -5   8   8       20.12       27.78      5.78 o 
  -4   8   8       31.75       33.40      5.43 o 
  -3   8   8        4.00        8.67      3.78 o 
  -2   8   8        1.09        5.15      3.32 o 
  -1   8   8        1.41        3.81      3.11 o 
   0   8   8        6.38        0.00      3.92 o 
 -16   1   9        0.16        0.40      4.08 o 
 -15   1   9       13.13       18.06      3.52 o 
 -14   1   9        0.59        4.99      3.21 o 
 -13   1   9      304.20      331.75     15.75 o 
 -12   1   9      303.47      329.24     12.58 o 
 -11   1   9       56.25       55.41      4.16 o 
 -10   1   9        4.49        2.95      1.66 o 
  -9   1   9        1.78        1.68      2.25 o 
  -8   1   9        2.86        3.74      2.08 o 
  -7   1   9        9.75       10.85      2.06 o 
  -6   1   9        0.03        1.01      1.55 o 
  -5   1   9        1.06        4.04      1.42 o 
  -4   1   9        4.96        5.90      2.14 o 
  -3   1   9        1.41        4.80      1.69 o 
  -2   1   9       41.30       36.32      3.62 o 
  -1   1   9      128.20      132.66      4.56 o 
   0   1   9        4.31        6.78      1.92 o 
   1   1   9       87.27       77.68      4.56 o 
   2   1   9       17.72       17.61      2.68 o 
   3   1   9       15.63       19.31      3.48 o 
   4   1   9       20.87       19.40      4.18 o 
   5   1   9        6.45        1.08      3.51 o 
   6   1   9        6.28        8.90      5.06 o 
   7   1   9       26.48       21.42      5.68 o 
   8   1   9        1.47        4.43      3.33 o 
   9   1   9        0.14        8.31      3.63 o 
 -16   2   9       34.13       32.82      7.15 o 
 -15   2   9       11.60        4.26      2.56 o 
 -14   2   9        1.47        3.27      2.11 o 
 -13   2   9        3.10        7.73      2.84 o 
 -12   2   9       47.17       44.02      5.31 o 
 -11   2   9       84.18       95.75      6.37 o 
 -10   2   9       24.92       23.28      4.31 o 
  -9   2   9       45.48       41.50      4.75 o 
  -8   2   9       41.60       42.24      3.20 o 
  -7   2   9       80.25       78.42      2.81 o 
  -6   2   9       36.52       33.59      2.29 o 
  -5   2   9       26.25       32.05      4.59 o 
  -4   2   9       58.33       51.93      2.64 o 
  -3   2   9        7.49       10.84      2.14 o 
  -2   2   9        0.04        1.90      1.98 o 
  -1   2   9      122.43      130.67      5.26 o 
   0   2   9       14.50       13.41      2.80 o 
   1   2   9      107.81      102.63      5.80 o 
   2   2   9      151.10      162.60      6.79 o 
   3   2   9        0.59        8.22      3.48 o 
   4   2   9       16.27       13.51      3.99 o 
   5   2   9        4.04        7.02      3.92 o 
   6   2   9        2.95        7.10      3.70 o 
   7   2   9       10.60       18.51      4.52 o 
   8   2   9       28.37       30.24      4.85 o 
   9   2   9        0.02        6.73      5.22 o 
 -15   3   9       36.85       37.13      8.05 o 
 -14   3   9        2.05       10.52      3.77 o 
 -13   3   9        0.59        0.00      4.34 o 
 -12   3   9        2.00        0.00      5.60 o 
 -11   3   9       14.54        7.87      4.80 o 
 -10   3   9      434.90      489.11     16.92 o 
  -9   3   9        0.72        4.63      5.31 o 
  -8   3   9        0.79        0.00      4.14 o 
  -7   3   9        0.03        2.00      3.87 o 
  -6   3   9        3.22        5.15      3.06 o 
  -5   3   9       37.93       38.37      3.70 o 
  -4   3   9       21.07       26.56      2.96 o 
  -3   3   9       12.65        9.31      2.09 o 
  -2   3   9        0.10        2.57      1.93 o 
  -1   3   9       29.33       28.28      3.47 o 
   0   3   9       11.53        8.79      2.51 o 
   1   3   9        4.83        3.71      1.83 o 
   2   3   9        4.55        5.46      3.40 o 
   3   3   9       32.30       24.66      3.39 o 
   4   3   9       40.79       40.05      4.20 o 
   5   3   9        1.10        5.79      2.42 o 
   6   3   9        0.17        0.00      3.34 o 
   7   3   9       10.76       12.75      3.63 o 
   8   3   9       30.25       32.42      5.63 o 
 -14   4   9       30.79       39.15      5.83 o 
 -13   4   9        7.49       14.04      4.36 o 
 -12   4   9        2.96       10.60      4.37 o 
 -11   4   9        0.32        0.00      4.75 o 
 -10   4   9       59.19       56.07      6.40 o 
  -9   4   9       17.39       20.08      4.71 o 
  -8   4   9        4.28        7.76      5.25 o 
  -7   4   9        2.56        9.48      3.79 o 
  -6   4   9       18.67       17.93      2.99 o 
  -5   4   9       20.12       17.75      3.47 o 
  -4   4   9       40.29       38.17      5.53 o 
  -3   4   9        0.82        1.22      2.35 o 
  -2   4   9       63.54       70.83      5.22 o 
  -1   4   9        3.80        7.36      1.95 o 
   0   4   9        6.75        3.23      2.42 o 
   1   4   9        5.99        7.45      3.62 o 
   2   4   9        7.86       11.37      2.90 o 
   3   4   9       75.69       76.42      6.07 o 
   4   4   9        4.93        2.16      2.89 o 
   5   4   9       15.86       18.07      3.78 o 
   6   4   9       18.86       25.07      3.46 o 
   7   4   9        0.01        0.00      3.47 o 
 -13   5   9        8.31        6.54      4.45 o 
 -12   5   9        8.64        6.93      4.15 o 
 -11   5   9        6.39        1.11      3.80 o 
 -10   5   9        0.06       17.54      4.07 o 
  -9   5   9      153.82      144.48      8.77 o 
  -8   5   9       45.33       42.69      5.60 o 
  -7   5   9        2.13        0.00      3.43 o 
  -6   5   9       43.95       44.47      4.68 o 
  -5   5   9        0.05        7.02      2.76 o 
  -4   5   9       12.17       11.73      2.83 o 
  -3   5   9        5.03        3.27      3.01 o 
  -2   5   9       26.55       29.84      3.88 o 
  -1   5   9       23.20       26.22      4.49 o 
   0   5   9        3.16        8.17      2.53 o 
   1   5   9        0.47        1.33      2.80 o 
   2   5   9       10.52        5.20      2.64 o 
   3   5   9       21.26       18.47      3.44 o 
   4   5   9        2.56        3.90      2.87 o 
   5   5   9        6.55       13.59      3.73 o 
   6   5   9        0.47        4.86      3.07 o 
 -12   6   9        2.57        3.19      6.61 o 
 -11   6   9        0.21       14.33      4.30 o 
 -10   6   9        4.33        3.11      3.86 o 
  -9   6   9        4.05       10.13      4.19 o 
  -8   6   9        0.22        0.00      3.87 o 
  -7   6   9       35.09       39.51      4.88 o 
  -6   6   9       26.00       16.94      4.48 o 
  -5   6   9        8.45        6.04      2.56 o 
  -4   6   9        6.12        5.02      3.17 o 
  -3   6   9        3.80        3.23      2.65 o 
  -2   6   9       31.45       33.52      3.67 o 
  -1   6   9       12.45       13.85      3.12 o 
   0   6   9        0.20        5.85      2.86 o 
   1   6   9        1.43        6.59      5.58 o 
   2   6   9        1.33        6.15      3.19 o 
   3   6   9        0.87        1.17      3.28 o 
   4   6   9        3.85        4.51      3.71 o 
   5   6   9        0.36        8.76      4.08 o 
 -10   7   9        9.96        6.45      4.47 o 
  -9   7   9        1.76        7.78      5.37 o 
  -8   7   9       38.47       47.94      6.91 o 
  -7   7   9      166.81      179.61     14.90 o 
  -6   7   9        0.19        7.07      8.48 o 
  -5   7   9        0.11        3.51      3.91 o 
  -4   7   9        0.80        6.98      4.99 o 
  -3   7   9        0.51        4.25      3.78 o 
  -2   7   9        0.09        1.82      2.88 o 
  -1   7   9        4.49       13.41      4.31 o 
   0   7   9        0.11        4.38      3.23 o 
   1   7   9        0.07        1.36      4.52 o 
   2   7   9        0.12        0.00      3.43 o 
   3   7   9        1.54        2.34      5.24 o 
  -5   8   9        2.38       13.82      5.65 o 
  -4   8   9        7.14       13.11      4.30 o 
  -3   8   9        0.72        9.84      5.14 o 
  -2   8   9       11.02        9.07      3.77 o 
 -16   0  10       10.89       17.28      6.72 o 
 -15   0  10        0.09        0.00      4.56 o 
 -14   0  10        7.45        6.53      3.67 o 
 -13   0  10        1.36        0.00      7.70 o 
 -12   0  10       64.37       63.90      7.80 o 
 -11   0  10       69.98       77.80      9.43 o 
 -10   0  10      278.43      306.04     17.48 o 
  -9   0  10      112.11      108.05      7.01 o 
  -8   0  10        0.97        5.57      3.01 o 
  -7   0  10       20.63       15.37      3.53 o 
  -6   0  10      139.40      117.67      5.26 o 
  -5   0  10        8.60        2.77      2.57 o 
  -4   0  10       42.55       48.52      4.01 o 
  -3   0  10      105.45       92.68      4.77 o 
  -2   0  10        5.98        7.51      2.66 o 
  -1   0  10       83.93       83.75      7.92 o 
   0   0  10      193.75      219.52      8.42 o 
   1   0  10       50.74       44.00      7.35 o 
   2   0  10        0.58        3.28      3.83 o 
   3   0  10        0.44        4.34      4.28 o 
   4   0  10      119.53       96.81      9.14 o 
   5   0  10        1.61        4.43      3.55 o 
   6   0  10        3.42        5.33      6.54 o 
   7   0  10        1.52        2.32      5.24 o 
   8   0  10        8.37       10.90      6.79 o 
 -16   1  10        0.11        8.46      4.55 o 
 -15   1  10        7.58        4.96      3.44 o 
 -14   1  10       15.03       15.81      2.99 o 
 -13   1  10       16.67       11.66      3.37 o 
 -12   1  10       63.69       72.66      4.62 o 
 -11   1  10       18.71       18.22      3.40 o 
 -10   1  10       12.45       14.05      3.38 o 
  -9   1  10        6.84       10.75      2.61 o 
  -8   1  10       11.18       17.36      2.46 o 
  -7   1  10        3.36        6.89      2.45 o 
  -6   1  10        2.29        1.48      1.68 o 
  -5   1  10       77.13       68.59      3.06 o 
  -4   1  10      194.06      169.80      5.55 o 
  -3   1  10      255.54      224.63      6.40 o 
  -2   1  10       71.33       59.59      3.47 o 
  -1   1  10       29.67       29.73      3.62 o 
   0   1  10        0.28        2.86      3.75 o 
   1   1  10        0.43        2.24      1.47 o 
   2   1  10       20.76       26.24      5.69 o 
   3   1  10       13.86       10.35      3.59 o 
   4   1  10        6.36        6.01      4.30 o 
   5   1  10       32.95       33.02      4.12 o 
   6   1  10       22.15       26.29      4.53 o 
   7   1  10        1.38        4.69      4.27 o 
   8   1  10        0.82        0.00      3.68 o 
 -16   2  10        2.83        5.04      4.96 o 
 -15   2  10        6.57        9.87      3.01 o 
 -14   2  10        0.39        2.21      2.65 o 
 -13   2  10       15.01       16.67      2.99 o 
 -12   2  10        5.86        8.16      2.79 o 
 -11   2  10       37.53       36.68      4.16 o 
 -10   2  10       13.79       13.23      4.21 o 
  -9   2  10       31.47       32.90      4.06 o 
  -8   2  10       97.77       89.53      3.52 o 
  -7   2  10        0.17        0.00      1.86 o 
  -6   2  10       18.66       17.85      2.40 o 
  -5   2  10        2.72        0.58      1.74 o 
  -4   2  10        2.71        2.60      1.80 o 
  -3   2  10        1.79        2.82      1.84 o 
  -2   2  10       72.92       66.78      5.23 o 
  -1   2  10       73.27       76.34      3.29 o 
   0   2  10       23.03       21.13      3.98 o 
   1   2  10       34.54       30.31      4.28 o 
   2   2  10        0.45        0.00      2.93 o 
   3   2  10       27.19       23.13      4.14 o 
   4   2  10        2.07        1.29      3.41 o 
   5   2  10        3.43        3.00      1.91 o 
   6   2  10        8.87       10.39      3.65 o 
   7   2  10        7.18        1.18      3.28 o 
   8   2  10        9.02       10.35      4.76 o 
 -15   3  10       31.10       24.29      4.81 o 
 -14   3  10        0.09        7.59      4.13 o 
 -13   3  10        8.27       15.79      6.47 o 
 -12   3  10       11.73       11.88      4.43 o 
 -11   3  10       36.21       29.93      5.23 o 
 -10   3  10       12.16       12.01      5.77 o 
  -9   3  10        6.06        6.58      6.92 o 
  -8   3  10       15.27       14.20      4.32 o 
  -7   3  10        3.14        6.70      2.54 o 
  -6   3  10      122.90      115.91      9.36 o 
  -5   3  10       88.36       82.88      4.68 o 
  -4   3  10       46.83       52.97      2.68 o 
  -3   3  10       14.99       15.32      2.65 o 
  -2   3  10       23.72       18.43      3.59 o 
  -1   3  10       14.07       14.27      2.51 o 
   0   3  10        9.43        9.36      3.12 o 
   1   3  10       32.42       26.39      3.71 o 
   2   3  10        0.02        4.67      5.07 o 
   3   3  10       27.77       26.50      3.89 o 
   4   3  10        0.21        0.00      2.42 o 
   5   3  10        0.23        5.93      3.45 o 
   6   3  10        4.19        4.10      3.96 o 
   7   3  10       27.95       31.74      6.65 o 
 -14   4  10        1.40       10.88      4.79 o 
 -13   4  10        0.26        3.22      3.92 o 
 -12   4  10        0.22        7.30      4.86 o 
 -11   4  10        0.10        2.52      3.67 o 
 -10   4  10        4.23        3.77      3.76 o 
  -9   4  10        0.16        0.00      4.40 o 
  -8   4  10       10.23        7.26      3.70 o 
  -7   4  10        0.00        0.00      3.53 o 
  -6   4  10        5.08       10.14      2.61 o 
  -5   4  10       12.44       11.38      3.13 o 
  -4   4  10        9.52        7.00      3.16 o 
  -3   4  10       11.80       10.38      3.05 o 
  -2   4  10        3.73        2.02      1.64 o 
  -1   4  10        0.55        0.00      2.76 o 
   0   4  10        0.25        0.42      1.87 o 
   1   4  10        4.50        1.66      3.06 o 
   2   4  10       10.24        8.01      3.36 o 
   3   4  10        7.98       14.17      3.49 o 
   4   4  10        0.56        5.27      2.86 o 
   5   4  10        0.04        6.16      3.65 o 
   6   4  10        0.36        0.00      3.33 o 
 -13   5  10        7.66       11.29      4.59 o 
 -12   5  10        3.85        1.94      3.85 o 
 -11   5  10        7.16       13.11      4.34 o 
 -10   5  10       20.28       20.81      4.50 o 
  -9   5  10       78.82       85.58      6.34 o 
  -8   5  10        2.01        0.00      4.38 o 
  -7   5  10       33.59       49.95      6.46 o 
  -6   5  10       43.47       43.17      4.97 o 
  -5   5  10       12.07       12.80      3.30 o 
  -4   5  10        3.77        1.17      2.99 o 
  -3   5  10        2.24        7.08      2.71 o 
  -2   5  10        6.38        6.02      2.80 o 
  -1   5  10        0.25        1.64      1.88 o 
   0   5  10        1.72        3.69      3.34 o 
   1   5  10       20.72       21.69      4.48 o 
   2   5  10        8.29       11.02      3.99 o 
   3   5  10        4.52        5.15      3.28 o 
   4   5  10       11.61       11.36      3.84 o 
   5   5  10        1.23        2.16      4.37 o 
 -12   6  10        0.44        0.00      4.22 o 
 -11   6  10       10.28        6.66      5.39 o 
 -10   6  10        5.16        6.71      4.14 o 
  -9   6  10       23.49       22.00      4.74 o 
  -8   6  10        7.71        7.77      4.09 o 
  -7   6  10        0.38        9.29      4.08 o 
  -6   6  10        0.39        8.09      3.85 o 
  -5   6  10        1.48        4.18      3.92 o 
  -4   6  10       30.11       32.26      3.19 o 
  -3   6  10        1.23        6.35      2.65 o 
  -2   6  10        0.09        4.21      2.63 o 
  -1   6  10        3.26        6.48      2.84 o 
   0   6  10       13.21       18.69      4.24 o 
   1   6  10        0.52        1.89      3.16 o 
   2   6  10        1.15        4.26      3.04 o 
   3   6  10       16.19       11.67      3.68 o 
   4   6  10        7.85        8.70      4.19 o 
  -9   7  10        0.02        7.69      4.44 o 
  -8   7  10        0.08        2.52      4.11 o 
  -7   7  10        0.02        3.70      4.09 o 
  -6   7  10        4.13        2.75      4.16 o 
  -5   7  10        0.12        0.00      4.00 o 
  -4   7  10        0.10        2.66      3.60 o 
  -3   7  10        0.10        2.62      2.81 o 
  -2   7  10        2.84        5.54      2.79 o 
  -1   7  10        0.30        6.31      3.38 o 
   0   7  10        3.47        4.57      3.40 o 
   1   7  10        2.10        4.49      3.69 o 
 -16   1  11        0.66        1.93      3.14 o 
 -15   1  11        6.29        7.53      4.07 o 
 -14   1  11        0.72        3.24      3.85 o 
 -13   1  11       10.37        9.93      3.21 o 
 -12   1  11        6.10        8.70      2.99 o 
 -11   1  11        0.02        0.00      2.42 o 
 -10   1  11        9.25       10.38      3.23 o 
  -9   1  11        6.01        3.74      2.43 o 
  -8   1  11        7.72        9.65      2.20 o 
  -7   1  11       20.34       18.75      2.38 o 
  -6   1  11        6.72        4.52      2.05 o 
  -5   1  11      163.99      163.28      6.04 o 
  -4   1  11       94.80       88.95      4.65 o 
  -3   1  11       22.85       22.20      3.06 o 
  -2   1  11      697.63      726.01     27.63 o 
  -1   1  11        6.20        7.92      1.92 o 
   0   1  11       77.02       76.74      7.63 o 
   1   1  11       18.88       20.95      3.66 o 
   2   1  11      120.87      103.46      5.85 o 
   3   1  11       13.54       13.09      4.21 o 
   4   1  11      100.08      103.29      7.48 o 
   5   1  11       39.41       34.31      5.42 o 
   6   1  11        1.99        0.62      3.69 o 
   7   1  11        3.19        1.71      3.35 o 
 -15   2  11        2.82        1.86      2.67 o 
 -14   2  11       22.02       33.37      6.37 o 
 -13   2  11        0.16        0.00      2.49 o 
 -12   2  11        6.09        6.10      3.96 o 
 -11   2  11        7.08        6.94      1.95 o 
 -10   2  11       66.77       70.62      4.21 o 
  -9   2  11       23.07       20.65      2.99 o 
  -8   2  11       74.70       80.25      4.42 o 
  -7   2  11       55.93       59.67      4.91 o 
  -6   2  11      130.10      127.82      4.76 o 
  -5   2  11       24.49       27.44      2.82 o 
  -4   2  11        0.00        4.74      1.92 o 
  -3   2  11       30.58       31.95      3.78 o 
  -2   2  11        9.95        9.84      2.66 o 
  -1   2  11       19.53       19.53      4.19 o 
   0   2  11       74.55       68.33      4.24 o 
   1   2  11       26.07       20.69      4.10 o 
   2   2  11      138.56      118.09      6.71 o 
   3   2  11       10.39        7.24      3.28 o 
   4   2  11        1.36        5.40      3.44 o 
   5   2  11       22.99       24.98      5.91 o 
   6   2  11        0.61        9.27      3.36 o 
   7   2  11       12.65       11.96      4.36 o 
 -15   3  11        2.27       11.02      4.25 o 
 -14   3  11       38.99       35.70      5.61 o 
 -13   3  11        4.91        0.00      4.49 o 
 -12   3  11        0.00        8.19      4.05 o 
 -11   3  11        0.01        8.60      4.10 o 
 -10   3  11        3.52        4.55      3.96 o 
  -9   3  11        0.13        5.92      5.58 o 
  -8   3  11        0.02        2.72      1.90 o 
  -7   3  11       35.36       37.69      3.91 o 
  -6   3  11       40.29       38.34      4.43 o 
  -5   3  11      262.60      257.87      6.49 o 
  -4   3  11       15.39       12.62      3.18 o 
  -3   3  11        8.78        9.85      2.43 o 
  -2   3  11       11.30       11.06      3.06 o 
  -1   3  11       43.13       46.68      3.53 o 
   0   3  11      148.73      137.61      9.60 o 
   1   3  11        1.30        6.94      3.08 o 
   2   3  11        1.74        2.38      2.69 o 
   3   3  11        1.87        7.50      2.33 o 
   4   3  11        4.39       10.52      3.92 o 
   5   3  11       48.17       44.59      6.10 o 
   6   3  11        0.81        2.05      3.88 o 
 -14   4  11        0.00        1.55      4.07 o 
 -13   4  11        4.59        9.27      4.15 o 
 -12   4  11        2.52        3.76      3.86 o 
 -11   4  11       18.08       19.41      4.13 o 
 -10   4  11        6.22        8.64      4.00 o 
  -9   4  11       67.30       61.15      6.03 o 
  -8   4  11      139.77      175.15      7.61 o 
  -7   4  11       25.35       21.49      4.70 o 
  -6   4  11       30.26       23.54      3.64 o 
  -5   4  11       30.63       30.13      4.47 o 
  -4   4  11       17.01       20.20      3.67 o 
  -3   4  11        0.00        2.01      2.46 o 
  -2   4  11        8.45        8.13      1.84 o 
  -1   4  11        5.95        3.57      2.09 o 
   0   4  11        2.63        9.99      3.83 o 
   1   4  11      235.34      228.11     11.25 o 
   2   4  11        0.69        3.43      2.44 o 
   3   4  11        0.03       11.42      3.78 o 
   4   4  11        5.17        2.66      3.36 o 
   5   4  11        0.81        4.35      3.97 o 
 -13   5  11        2.60        2.50      6.21 o 
 -12   5  11        3.21        7.35      4.80 o 
 -11   5  11        4.08        4.55      4.02 o 
 -10   5  11        0.08        0.59      3.85 o 
  -9   5  11       21.51       19.56      4.98 o 
  -8   5  11       31.65       27.81      5.02 o 
  -7   5  11       68.36       73.72      6.27 o 
  -6   5  11       86.90       87.66      6.55 o 
  -5   5  11        1.55        0.00      2.91 o 
  -4   5  11        0.07        0.35      2.68 o 
  -3   5  11        0.02        2.23      2.86 o 
  -2   5  11        8.98        6.63      2.85 o 
  -1   5  11       71.19       61.93      5.29 o 
   0   5  11       33.46       34.16      5.01 o 
   1   5  11       26.98       32.78      4.32 o 
   2   5  11        1.74        3.68      2.16 o 
   3   5  11       29.59       23.27      6.84 o 
   4   5  11        2.84        6.20      3.62 o 
 -11   6  11        0.00        0.00      3.91 o 
 -10   6  11       19.14       19.53      6.79 o 
  -9   6  11       21.70       19.12      4.49 o 
  -8   6  11       14.48       13.24      4.40 o 
  -7   6  11        0.06        4.02      3.80 o 
  -6   6  11        9.07        5.39      4.79 o 
  -5   6  11        0.79        2.92      3.50 o 
  -4   6  11        2.35        2.28      2.67 o 
  -3   6  11        0.07        6.24      2.68 o 
  -2   6  11        0.41        4.22      4.04 o 
  -1   6  11       26.48       25.15      4.33 o 
   0   6  11        0.72        4.96      3.35 o 
   1   6  11        5.14        7.01      4.93 o 
   2   6  11       14.83       17.46      4.01 o 
  -8   7  11       63.24       75.66     11.76 o 
  -7   7  11       11.39       15.39      4.99 o 
  -6   7  11        0.04        0.00      3.93 o 
  -5   7  11        0.20        5.19      3.58 o 
  -4   7  11        3.27        6.76      3.54 o 
  -3   7  11        1.90        6.38      3.68 o 
  -2   7  11       31.38       23.22      4.11 o 
  -1   7  11        0.03        0.00      3.47 o 
 -16   0  12       88.86      100.34     29.61 o 
 -15   0  12       27.58       27.46      5.86 o 
 -14   0  12        0.54        4.60      3.81 o 
 -13   0  12        1.28        6.03      4.92 o 
 -12   0  12        0.00        1.66      3.92 o 
 -11   0  12       80.63       69.30      5.13 o 
 -10   0  12      197.68      159.81      8.87 o 
  -9   0  12      114.68       94.11      7.94 o 
  -8   0  12        2.22        0.00      3.50 o 
  -7   0  12      387.74      400.39     13.31 o 
  -6   0  12      644.55      602.80     28.43 o 
  -5   0  12      472.53      472.72     13.41 o 
  -4   0  12      912.21      950.06     25.10 o 
  -3   0  12       31.54       38.79      8.78 o 
  -2   0  12      715.07      713.37     24.58 o 
  -1   0  12      127.92      117.08      6.69 o 
   0   0  12        0.16        0.00      6.51 o 
   1   0  12        0.01        5.30      5.13 o 
   2   0  12        8.44        6.21      4.76 o 
   3   0  12      183.38      194.14     18.96 o 
   4   0  12        3.81        7.93      9.50 o 
   5   0  12        0.46        0.00      5.77 o 
   6   0  12        2.81        4.47      5.38 o 
 -16   1  12       10.87       12.82      6.39 o 
 -15   1  12        4.68        5.50      2.47 o 
 -14   1  12        9.46       11.59      3.65 o 
 -13   1  12       21.64       14.83      3.11 o 
 -12   1  12       66.44       65.59      4.68 o 
 -11   1  12       31.91       31.01      4.25 o 
 -10   1  12       38.05       38.68      4.11 o 
  -9   1  12       24.79       18.81      2.86 o 
  -8   1  12       19.32       14.60      2.74 o 
  -7   1  12        0.10        4.79      2.13 o 
  -6   1  12        4.12        5.60      2.32 o 
  -5   1  12       32.60       30.26      3.26 o 
  -4   1  12      920.35      957.36     27.00 o 
  -3   1  12      308.99      325.20     10.69 o 
  -2   1  12       96.45       86.44      4.82 o 
  -1   1  12       84.62       96.13      6.81 o 
   0   1  12       19.63       15.04      4.02 o 
   1   1  12        1.94        7.59      2.48 o 
   2   1  12       89.81       72.42      6.37 o 
   3   1  12       36.67       35.76      5.45 o 
   4   1  12        5.38        0.97      3.26 o 
   5   1  12       11.15       17.18      3.99 o 
   6   1  12        1.40        4.72      4.49 o 
 -15   2  12       17.76       23.03      6.31 o 
 -14   2  12       22.12       23.11      4.72 o 
 -13   2  12        1.66        0.00      3.37 o 
 -12   2  12       18.27       17.19      3.52 o 
 -11   2  12       27.04       17.98      4.57 o 
 -10   2  12        7.60        7.56      2.73 o 
  -9   2  12       69.66       63.60      5.69 o 
  -8   2  12      194.18      159.67      4.26 o 
  -7   2  12      169.04      169.35      5.61 o 
  -6   2  12        0.88        3.16      3.28 o 
  -5   2  12       31.04       28.46      4.12 o 
  -4   2  12      457.74      491.70     12.27 o 
  -3   2  12        0.49        1.33      3.09 o 
  -2   2  12      138.28      122.90      8.56 o 
  -1   2  12      158.90      183.54      5.94 o 
   0   2  12        5.85       10.18      2.44 o 
   1   2  12       29.90       26.65      5.64 o 
   2   2  12       13.32       10.35      3.65 o 
   3   2  12        4.34        6.21      3.74 o 
   4   2  12       12.04       13.14      3.89 o 
   5   2  12       18.04       13.13      4.30 o 
   6   2  12        1.13        4.47      3.30 o 
 -15   3  12        2.75        5.36      4.15 o 
 -14   3  12        0.05        8.66      4.57 o 
 -13   3  12        6.46       11.64      7.37 o 
 -12   3  12        0.11        3.30      3.56 o 
 -11   3  12       18.14       15.65      4.01 o 
 -10   3  12       19.59       13.69      4.48 o 
  -9   3  12       12.95       11.40      3.76 o 
  -8   3  12        8.80       12.11      3.02 o 
  -7   3  12        2.87        3.78      2.79 o 
  -6   3  12      132.92      153.29      6.35 o 
  -5   3  12      258.91      249.42      8.44 o 
  -4   3  12      108.40      114.25      5.58 o 
  -3   3  12        2.86        0.89      2.89 o 
  -2   3  12       53.07       46.36      5.46 o 
  -1   3  12      397.26      446.25     10.60 o 
   0   3  12      131.35      117.74      8.03 o 
   1   3  12       90.34       89.13      6.42 o 
   2   3  12       30.84       32.69      4.68 o 
   3   3  12        0.03        6.72      3.49 o 
   4   3  12        0.01        1.68      3.11 o 
   5   3  12       11.34       14.96      4.23 o 
 -14   4  12        5.36       17.31      8.98 o 
 -13   4  12       49.35       67.29      6.98 o 
 -12   4  12       22.15       17.59      4.37 o 
 -11   4  12        1.44        0.00      4.54 o 
 -10   4  12        5.31       11.20      4.05 o 
  -9   4  12        8.66       12.98      4.07 o 
  -8   4  12       68.73       72.25      6.16 o 
  -7   4  12       95.91      126.17     11.29 o 
  -6   4  12        4.29        0.00      2.57 o 
  -5   4  12        5.73        8.11      2.65 o 
  -4   4  12        6.81        4.93      2.53 o 
  -3   4  12        9.46       18.47      3.54 o 
  -2   4  12        2.31        7.35      4.49 o 
  -1   4  12       18.66       21.08      4.51 o 
   0   4  12        4.49        1.75      1.94 o 
   1   4  12       65.05       70.25      6.04 o 
   2   4  12       14.65       15.84      3.30 o 
   3   4  12        1.51        0.98      3.29 o 
   4   4  12        0.22        4.33      3.95 o 
 -12   5  12        0.16        0.00      3.80 o 
 -11   5  12        6.93       10.63      4.52 o 
 -10   5  12        3.07        0.00      3.66 o 
  -9   5  12        1.83        1.50      5.28 o 
  -8   5  12        0.10        3.81      4.10 o 
  -7   5  12      125.34      140.86      6.66 o 
  -6   5  12        0.01        0.00      3.61 o 
  -5   5  12       21.73       13.71      3.39 o 
  -4   5  12        0.18        0.38      2.67 o 
  -3   5  12        1.76        3.48      3.92 o 
  -2   5  12       21.93       20.26      4.32 o 
  -1   5  12       26.47       17.08      3.80 o 
   0   5  12       56.41       46.72      5.91 o 
   1   5  12       40.06       36.78      6.91 o 
   2   5  12       16.50       11.00      3.56 o 
   3   5  12        8.95        8.57      5.63 o 
 -10   6  12       15.44       19.35      5.37 o 
  -9   6  12        7.01       15.16      4.78 o 
  -8   6  12      102.87      106.09     10.31 o 
  -7   6  12        0.21       14.01      5.15 o 
  -6   6  12        0.99        4.16      4.91 o 
  -5   6  12        2.39        4.01      4.10 o 
  -4   6  12       16.62       13.01      3.45 o 
  -3   6  12        0.40        2.16      3.34 o 
  -2   6  12        2.70        0.07      5.10 o 
  -1   6  12        0.05        5.03      3.31 o 
   0   6  12        0.25        4.07      4.81 o 
   1   6  12        6.96       11.08      3.86 o 
  -6   7  12        0.47        0.00      3.79 o 
  -5   7  12        0.24        2.17      3.53 o 
  -4   7  12        0.73        6.42      4.78 o 
  -3   7  12       35.48       34.16      7.26 o 
 -15   1  13       13.23       20.05      5.20 o 
 -14   1  13        2.83        5.01      2.51 o 
 -13   1  13        0.83        0.30      2.38 o 
 -12   1  13       15.54       12.81      3.60 o 
 -11   1  13       21.70       22.30      3.35 o 
 -10   1  13       47.07       38.63      3.69 o 
  -9   1  13       16.15       14.19      2.73 o 
  -8   1  13       40.69       33.24      3.73 o 
  -7   1  13       18.09       21.04      4.28 o 
  -6   1  13        7.53       14.17      3.07 o 
  -5   1  13      103.93      119.99      5.82 o 
  -4   1  13      148.12      130.24      6.05 o 
  -3   1  13      917.51      998.00     12.49 o 
  -2   1  13        0.49        2.89      3.95 o 
  -1   1  13       18.19       19.75      4.20 o 
   0   1  13        9.81        1.52      2.79 o 
   1   1  13       40.59       30.10      4.34 o 
   2   1  13        1.07        2.60      3.19 o 
   3   1  13       15.79       18.59      3.58 o 
   4   1  13        2.94        3.83      3.21 o 
   5   1  13        3.22        7.68      4.86 o 
 -15   2  13       10.55       12.59      5.32 o 
 -14   2  13       22.99       24.91      4.65 o 
 -13   2  13        0.30        4.05      5.82 o 
 -12   2  13       28.62       22.80      4.65 o 
 -11   2  13        8.78        4.33      3.61 o 
 -10   2  13       56.58       62.47      4.83 o 
  -9   2  13       74.03       68.65      3.44 o 
  -8   2  13        0.89        1.11      1.98 o 
  -7   2  13       67.15       68.80      4.42 o 
  -6   2  13      848.89      946.20     12.20 o 
  -5   2  13      302.05      292.88      6.37 o 
  -4   2  13        4.44        5.89      2.38 o 
  -3   2  13      135.03      157.12      5.83 o 
  -2   2  13        0.29        4.96      2.41 o 
  -1   2  13      102.31       91.40      6.53 o 
   0   2  13       18.97       12.56      3.28 o 
   1   2  13        6.97        0.00      3.28 o 
   2   2  13       14.29       15.14      4.24 o 
   3   2  13        0.01        0.22      5.95 o 
   4   2  13        4.68        3.24      2.72 o 
   5   2  13        0.68        1.52      3.59 o 
 -14   3  13       43.78       63.00      8.43 o 
 -13   3  13        7.99       15.65      5.22 o 
 -12   3  13        2.99        0.43      3.49 o 
 -11   3  13        1.09        5.75      3.75 o 
 -10   3  13       12.94        7.49      5.72 o 
  -9   3  13       28.94       42.50      4.76 o 
  -8   3  13       17.63       16.17      3.36 o 
  -7   3  13       40.98       38.19      4.59 o 
  -6   3  13      263.21      281.87     16.52 o 
  -5   3  13        0.50        3.73      2.60 o 
  -4   3  13       17.59        9.59      4.30 o 
  -3   3  13        6.76        7.26      2.57 o 
  -2   3  13      126.25      130.62      8.28 o 
  -1   3  13      271.93      281.64     15.03 o 
   0   3  13        0.06        0.16      1.99 o 
   1   3  13       12.09       18.34      4.46 o 
   2   3  13        2.44        2.75      5.03 o 
   3   3  13        6.76        7.51      3.93 o 
   4   3  13       11.93       13.86      4.50 o 
 -13   4  13        0.49        3.72      4.07 o 
 -12   4  13        8.99        7.96      4.04 o 
 -11   4  13        0.18        3.35      3.87 o 
 -10   4  13        0.00        8.97      4.81 o 
  -9   4  13       15.03       21.96      7.40 o 
  -8   4  13      138.60      149.69     11.61 o 
  -7   4  13      552.26      498.87     61.37 o 
  -6   4  13        2.44        2.85      2.18 o 
  -5   4  13        4.71        5.25      3.02 o 
  -4   4  13       77.32       75.06      9.46 o 
  -3   4  13       79.41       73.58      9.31 o 
  -2   4  13        8.25        9.24      5.09 o 
  -1   4  13       47.41       52.18      6.55 o 
   0   4  13       29.45       29.55      4.02 o 
   1   4  13        1.49        0.00      2.64 o 
   2   4  13        0.66        1.62      3.46 o 
   3   4  13        0.06        3.47      5.58 o 
 -12   5  13        5.87       10.11      6.28 o 
 -11   5  13        7.26        6.68      4.26 o 
 -10   5  13       42.55       42.28      5.76 o 
  -9   5  13        0.46        1.17      4.37 o 
  -8   5  13       54.61       69.94      9.56 o 
  -7   5  13       37.23       38.78      5.53 o 
  -6   5  13        0.09        2.97      3.65 o 
  -5   5  13        8.01        4.05      2.47 o 
  -4   5  13        3.83        6.86      3.46 o 
  -3   5  13        0.10        3.86      4.37 o 
  -2   5  13       69.85       56.59      9.73 o 
  -1   5  13       38.32       36.48      4.68 o 
   0   5  13      119.52      121.52     24.73 o 
   1   5  13        0.00        1.61      2.94 o 
   2   5  13        8.64       10.50      6.91 o 
  -9   6  13       70.24       65.71     10.42 o 
  -8   6  13       13.67        7.61      5.72 o 
  -7   6  13        1.13        6.57      5.32 o 
  -6   6  13       18.79       16.35      4.31 o 
  -5   6  13       18.46       28.44      6.67 o 
  -4   6  13        2.01        2.60      4.61 o 
  -3   6  13        4.17        9.11      3.83 o 
  -2   6  13       17.06       12.18      5.19 o 
  -1   6  13        0.09        5.09      5.37 o 
 -15   0  14        0.25        4.73      4.76 o 
 -14   0  14       12.72        7.44      4.77 o 
 -13   0  14        1.33        3.55     10.16 o 
 -12   0  14       22.02       21.07      3.91 o 
 -11   0  14       72.22       56.43      5.20 o 
 -10   0  14       61.39       46.27      5.45 o 
  -9   0  14      197.63      201.98     15.08 o 
  -8   0  14       13.06        9.45      3.74 o 
  -7   0  14        4.33        2.01      3.99 o 
  -6   0  14       11.91       22.17      9.39 o 
  -5   0  14     1355.73     1582.55     35.21 o 
  -4   0  14      474.92      500.80     17.24 o 
  -3   0  14       30.81       35.06      6.16 o 
  -2   0  14        3.96        4.94      4.26 o 
  -1   0  14        0.04        3.63      4.11 o 
   0   0  14       55.56       48.75     12.17 o 
   1   0  14        3.50       10.29      4.78 o 
   2   0  14        5.32        4.67      3.43 o 
   3   0  14       11.63        0.00      5.64 o 
   4   0  14        0.03        0.00      5.59 o 
 -15   1  14        0.92        2.12      4.51 o 
 -14   1  14       12.94       17.86      5.37 o 
 -13   1  14       13.18        9.56      2.92 o 
 -12   1  14        2.98        2.74      2.86 o 
 -11   1  14        3.75        8.95      2.68 o 
 -10   1  14        1.19        3.75      2.42 o 
  -9   1  14       19.83       22.87      4.13 o 
  -8   1  14       11.03       10.53      2.54 o 
  -7   1  14       46.74       45.66      3.51 o 
  -6   1  14       51.75       52.00      3.89 o 
  -5   1  14      195.66      192.46      6.85 o 
  -4   1  14       66.48       67.59      3.61 o 
  -3   1  14       90.58       83.59      4.61 o 
  -2   1  14        0.85        5.60      2.58 o 
  -1   1  14        0.23        7.86      3.01 o 
   0   1  14       31.29       33.12      3.82 o 
   1   1  14       25.52       17.74      3.64 o 
   2   1  14       27.06       22.45      4.51 o 
   3   1  14        7.05        3.39      3.55 o 
   4   1  14        0.40        1.04      5.96 o 
 -14   2  14        1.68        0.00      3.53 o 
 -13   2  14        7.84        6.07      4.57 o 
 -12   2  14       18.30       15.00      4.18 o 
 -11   2  14        5.32        6.20      3.98 o 
 -10   2  14        6.89        8.33      3.75 o 
  -9   2  14       53.73       49.45      3.53 o 
  -8   2  14        0.04        6.17      2.34 o 
  -7   2  14      185.96      202.98     11.74 o 
  -6   2  14      169.60      176.10     10.23 o 
  -5   2  14        3.20        2.04      1.70 o 
  -4   2  14      100.48      101.75      6.41 o 
  -3   2  14      185.05      199.47     12.56 o 
  -2   2  14       24.99       28.30      3.84 o 
  -1   2  14        8.46       11.24      2.52 o 
   0   2  14        0.63        0.86      5.39 o 
   1   2  14        0.35        6.76      3.17 o 
   2   2  14        2.36       11.29      3.45 o 
   3   2  14        0.07        7.21      3.10 o 
   4   2  14        0.03        6.89      3.51 o 
 -14   3  14       30.02       36.84      7.53 o 
 -13   3  14        3.55        8.03      4.17 o 
 -12   3  14       13.79       19.66      4.62 o 
 -11   3  14       11.34        9.84      3.98 o 
 -10   3  14        1.79        5.97      3.64 o 
  -9   3  14       75.98       63.91      4.99 o 
  -8   3  14        6.20        0.46      2.61 o 
  -7   3  14        0.51        2.78      2.62 o 
  -6   3  14       40.90       40.79      4.13 o 
  -5   3  14        0.95        9.65      3.17 o 
  -4   3  14       55.24       45.15      4.03 o 
  -3   3  14       11.04       13.75      3.19 o 
  -2   3  14       42.32       42.21      3.29 o 
  -1   3  14        2.92        2.24      2.49 o 
   0   3  14        2.65        3.35      3.37 o 
   1   3  14        0.54        5.01      3.70 o 
   2   3  14        0.66        3.75      4.02 o 
   3   3  14        2.52        4.20      3.94 o 
 -13   4  14       39.15       60.56      9.79 o 
 -12   4  14        2.93        1.48      3.78 o 
 -11   4  14        7.91       14.93      4.22 o 
 -10   4  14        2.87        5.39      3.88 o 
  -9   4  14        1.34       11.14      4.20 o 
  -8   4  14       30.45       30.16      6.46 o 
  -7   4  14        0.04        5.84      2.94 o 
  -6   4  14       23.97       26.93      3.30 o 
  -5   4  14        7.58        8.22      3.34 o 
  -4   4  14        9.06       10.95      3.44 o 
  -3   4  14        0.77        0.60      3.31 o 
  -2   4  14       57.00       61.74      8.08 o 
  -1   4  14       13.16       11.05      3.66 o 
   0   4  14        5.73        2.97      4.61 o 
   1   4  14        0.39        2.42      4.56 o 
   2   4  14        0.00        6.12      7.01 o 
 -11   5  14        0.02        2.17      4.15 o 
 -10   5  14        0.50        0.00      3.78 o 
  -9   5  14       11.81        0.00      3.73 o 
  -8   5  14       23.60       23.04      4.37 o 
  -7   5  14        3.26        4.75      3.83 o 
  -6   5  14        5.87        7.08      4.75 o 
  -5   5  14        0.05        2.49      3.35 o 
  -4   5  14        0.28        2.04      3.41 o 
  -3   5  14        1.24        2.03      2.60 o 
  -2   5  14        8.39       11.92      3.43 o 
  -1   5  14       17.58       18.48      6.58 o 
   0   5  14       28.68       20.03      6.22 o 
  -8   6  14        0.74        1.30      4.01 o 
  -7   6  14        4.79        0.59      6.03 o 
  -6   6  14       30.28       26.35      9.89 o 
  -5   6  14        0.01        0.00      4.54 o 
  -4   6  14        0.29        3.41      5.75 o 
  -3   6  14       14.13       15.69      4.14 o 
 -14   1  15        4.19        8.98      8.10 o 
 -13   1  15        5.57        4.86      3.41 o 
 -12   1  15       35.78       22.24      3.51 o 
 -11   1  15       35.99       21.66      5.21 o 
 -10   1  15       10.67        6.85      2.72 o 
  -9   1  15        0.37        0.88      2.26 o 
  -8   1  15        4.35        9.51      2.59 o 
  -7   1  15       13.02       10.73      3.00 o 
  -6   1  15       16.02       19.84      3.63 o 
  -5   1  15       19.23       22.93      3.16 o 
  -4   1  15        8.64       11.02      2.53 o 
  -3   1  15        1.88        2.65      3.32 o 
  -2   1  15       19.47       28.56      4.07 o 
  -1   1  15        7.19        9.93      3.54 o 
   0   1  15        0.46        8.29      4.30 o 
   1   1  15        4.53       10.30      3.57 o 
   2   1  15        0.63        3.56      3.38 o 
   3   1  15        1.80        0.07      4.12 o 
 -14   2  15        0.46        2.52      4.40 o 
 -13   2  15       14.98       12.48      3.85 o 
 -12   2  15       12.62       13.07      8.67 o 
 -11   2  15        1.34       13.56      5.76 o 
 -10   2  15        0.95       11.84      3.86 o 
  -9   2  15        9.30       13.98      3.41 o 
  -8   2  15        1.50        2.13      2.92 o 
  -7   2  15       16.65       11.64      2.97 o 
  -6   2  15        3.14        2.92      2.44 o 
  -5   2  15        4.00        6.51      2.39 o 
  -4   2  15      110.06      102.91      4.91 o 
  -3   2  15      111.38      111.82      5.24 o 
  -2   2  15       20.18       17.03      3.71 o 
  -1   2  15        1.30        2.00      3.10 o 
   0   2  15        7.18        8.78      3.25 o 
   1   2  15        9.03        5.55      3.93 o 
   2   2  15        0.91        0.43      3.64 o 
 -13   3  15        3.55        3.25      3.90 o 
 -12   3  15        0.57        0.00      5.64 o 
 -11   3  15        1.16        9.99      5.40 o 
 -10   3  15        4.99        2.70      3.61 o 
  -9   3  15       19.70       17.76      4.09 o 
  -8   3  15        4.19        7.40      3.10 o 
  -7   3  15        1.84        9.23      2.79 o 
  -6   3  15        1.11        3.29      2.74 o 
  -5   3  15        1.21        4.82      2.30 o 
  -4   3  15       20.35       26.31      4.18 o 
  -3   3  15       11.97       13.77      4.68 o 
  -2   3  15       15.13       14.32      3.69 o 
  -1   3  15        2.75        0.63      3.69 o 
   0   3  15        0.65        0.00      3.43 o 
   1   3  15        3.82        5.96      3.33 o 
 -12   4  15        4.74        1.05      3.94 o 
 -11   4  15        2.30        8.25      4.46 o 
 -10   4  15        0.93        2.23      3.64 o 
  -9   4  15        6.26       10.65      4.89 o 
  -8   4  15       37.53       27.28      4.54 o 
  -7   4  15        2.05        0.20      3.44 o 
  -6   4  15        6.80        7.36      2.23 o 
  -5   4  15        3.38        1.70      3.18 o 
  -4   4  15       13.91       23.45      3.71 o 
  -3   4  15       25.28       24.90      4.20 o 
  -2   4  15       70.09       59.44      5.95 o 
  -1   4  15       39.89       45.43      7.94 o 
   0   4  15        0.07        3.32      4.70 o 
 -10   5  15        0.21        6.47      4.42 o 
  -9   5  15        2.62        1.74      3.73 o 
  -8   5  15        6.21       10.28      5.58 o 
  -7   5  15        0.49        4.88      3.95 o 
  -6   5  15       12.75       18.35      5.73 o 
  -5   5  15        0.21        8.77      5.48 o 
  -4   5  15        3.65        5.92      5.11 o 
  -3   5  15       16.09       21.64      4.62 o 
  -2   5  15        9.84        8.73      3.86 o 
 -14   0  16        1.23        0.00      7.60 o 
 -13   0  16        5.08       15.98      7.77 o 
 -12   0  16       11.84        2.13      4.64 o 
 -11   0  16       35.08       35.85      6.27 o 
 -10   0  16       39.74       42.73      5.66 o 
  -9   0  16       45.11       44.21      5.65 o 
  -8   0  16        0.16        1.14      8.90 o 
  -7   0  16       14.63       17.41      3.96 o 
  -6   0  16        0.53        8.47      3.73 o 
  -5   0  16       14.88        7.84      3.90 o 
  -4   0  16        2.44       10.64      6.21 o 
  -3   0  16       31.76       24.37      5.91 o 
  -2   0  16        6.23        2.73      9.29 o 
  -1   0  16        8.41       12.30     16.74 o 
   0   0  16        2.25        7.91      5.73 o 
   1   0  16       22.54       18.71      6.35 o 
 -14   1  16        2.26        9.91      5.03 o 
 -13   1  16        4.55       10.41      4.93 o 
 -12   1  16        9.15        7.36      3.71 o 
 -11   1  16       16.36       14.33      3.11 o 
 -10   1  16        0.10        0.00      2.41 o 
  -9   1  16       27.21       26.66      3.09 o 
  -8   1  16       16.16       15.85      3.08 o 
  -7   1  16        0.03        0.07      2.29 o 
  -6   1  16        0.32        1.20      2.45 o 
  -5   1  16        1.24        3.37      2.23 o 
  -4   1  16        2.72        1.19      2.59 o 
  -3   1  16       18.04       22.15      3.66 o 
  -2   1  16        0.02        5.42      2.92 o 
  -1   1  16        2.94       15.94      5.27 o 
   0   1  16        2.38        8.92      2.96 o 
   1   1  16        0.69        8.23      3.11 o 
 -13   2  16        3.72       11.19      4.12 o 
 -12   2  16        8.96       11.91      4.02 o 
 -11   2  16       12.39       15.93      4.83 o 
 -10   2  16       16.78       11.11      4.01 o 
  -9   2  16        4.30        1.65      3.98 o 
  -8   2  16        3.83        5.30      2.85 o 
  -7   2  16        2.04        3.54      2.87 o 
  -6   2  16       20.12       22.11      2.75 o 
  -5   2  16        0.92        4.18      2.90 o 
  -4   2  16        1.51        0.88      2.54 o 
  -3   2  16        3.44        5.79      3.40 o 
  -2   2  16        3.32        8.61      3.51 o 
  -1   2  16        8.50       11.12      4.29 o 
   0   2  16        2.21        7.01      4.83 o 
   1   2  16        0.00        1.86      3.97 o 
 -12   3  16        0.75        7.40      4.12 o 
 -11   3  16        4.94        5.26      3.98 o 
 -10   3  16        0.88        5.03      3.68 o 
  -9   3  16       13.80       15.14      4.27 o 
  -8   3  16        0.04        2.21      3.56 o 
  -7   3  16        8.69       10.38      2.86 o 
  -6   3  16        2.41        8.80      3.23 o 
  -5   3  16       16.65       19.10      4.57 o 
  -4   3  16        8.27        9.31      3.24 o 
  -3   3  16        9.85        9.12      4.09 o 
  -2   3  16        1.47        8.37      4.30 o 
  -1   3  16        1.70        0.00      4.68 o 
   0   3  16        0.36        2.40      4.36 o 
 -11   4  16        0.51        5.23      4.10 o 
 -10   4  16        0.01        0.00      3.47 o 
  -9   4  16        0.65        6.92      3.93 o 
  -8   4  16        0.35        1.26      5.02 o 
  -7   4  16        0.01        4.50      5.26 o 
  -6   4  16        0.14        6.67      3.23 o 
  -5   4  16        1.59        0.00      2.12 o 
  -4   4  16        6.76        0.06      4.74 o 
  -3   4  16       13.36       10.72      3.14 o 
  -2   4  16        7.99       12.71      5.05 o 
 -13   1  17        0.57        8.27      4.92 o 
 -12   1  17        5.83       17.50      5.12 o 
 -11   1  17        6.10        2.42      3.77 o 
 -10   1  17       21.38       29.77      3.83 o 
  -9   1  17        1.76        5.51      2.59 o 
  -8   1  17        3.35        3.05      3.08 o 
  -7   1  17        8.08       10.62      2.69 o 
  -6   1  17        2.23        5.23      2.77 o 
  -5   1  17        5.11        4.13      2.89 o 
  -4   1  17        0.09        7.17      3.59 o 
  -3   1  17        1.30        3.85      4.29 o 
  -2   1  17        4.31        8.09      3.67 o 
  -1   1  17        4.07       10.07      3.72 o 
 -12   2  17        1.79        0.31      3.60 o 
 -11   2  17        0.69        2.17      4.08 o 
 -10   2  17        0.65        5.45      3.54 o 
  -9   2  17       17.51       15.10      3.21 o 
  -8   2  17       10.14        4.28      3.13 o 
  -7   2  17       12.79       16.77      3.44 o 
  -6   2  17        0.44        3.09      3.41 o 
  -5   2  17        0.61        5.09      3.44 o 
  -4   2  17        2.16       11.31      3.57 o 
  -3   2  17        3.53        5.50      3.41 o 
  -2   2  17        2.99        0.37      3.32 o 
  -1   2  17        0.16        4.00      3.98 o 
 -11   3  17       11.82        8.97      4.64 o 
 -10   3  17       12.80       15.61      6.22 o 
  -9   3  17       10.01        6.54      5.19 o 
  -8   3  17        1.62        5.67      3.52 o 
  -7   3  17       26.84       19.73      4.21 o 
  -6   3  17       16.12       13.96      3.77 o 
  -5   3  17        4.61        7.03      4.28 o 
  -4   3  17        4.17        7.84      3.82 o 
  -3   3  17        0.02        0.00      4.06 o 
  -8   4  17       18.13       30.99      7.11 o 
  -7   4  17       15.12       16.83      6.71 o 
  -6   4  17       12.28        6.10      4.49 o 
 -11   0  18        5.03       10.94      4.28 o 
 -10   0  18       12.35       12.47      4.00 o 
  -9   0  18        6.71       13.02      4.74 o 
  -8   0  18        0.10        1.55      3.38 o 
  -7   0  18       78.25       99.54      9.52 o 
  -6   0  18       25.00       23.96     11.22 o 
  -5   0  18       18.85       26.65      6.24 o 
  -4   0  18       55.74       57.82     14.07 o 
  -3   0  18       23.80       33.81      9.19 o 
 -11   1  18        0.04        5.00      3.93 o 
 -10   1  18        3.85       12.73      3.70 o 
  -9   1  18       29.97       28.82      4.68 o 
  -8   1  18       28.34       23.48      4.80 o 
  -7   1  18        4.10        8.22      3.10 o 
  -6   1  18       11.88        6.30      3.98 o 
  -5   1  18       15.02        7.25      5.12 o 
  -4   1  18        1.46        6.58      3.37 o 
  -3   1  18        2.11        5.26      3.71 o 
 -10   2  18        1.42        2.91      4.65 o 
  -9   2  18        6.10        7.06      4.68 o 
  -8   2  18        9.02       13.21      3.80 o 
  -7   2  18        0.12        0.00      3.14 o 
  -6   2  18       42.67       54.36      8.13 o 
  -5   2  18       37.23       29.42      7.37 o 
  -4   2  18        7.12        7.76      3.62 o 
                                                 
